# Supplementary material for: 1-{4-Chloro-2-[2-(2-fluoro­phen­yl)-1,3-dithio­lan-2-yl]phen­yl}-2-methyl-1H-imidazole-5-carbaldehyde
Source: Acta Crystallogr Sect E Struct Rep Online. 2011 Jan 26;67(Pt 2):o496–7. doi: 10.1107/S1600536811002595 (PMC3051534; doi:10.1107/S1600536811002595)
Supplement: Supplementary file 2 [file e-67-0o496-Isup2.hkl]

# 
# h,k,l, Fc-squared, Fo-squared, sigma(Fo-squared) and status flag 
# 
data_I
_shelx_title ' asd46bm in P2(1)/c (R.T.)' 
_shelx_refln_list_code          4 
_shelx_F_calc_maximum      437.07 
_exptl_crystal_F_000      1728.00 
_reflns_d_resolution_high  0.7108 
 
loop_ 
 _symmetry_equiv_pos_as_xyz 
 'x, y, z' 
 '-x, y+1/2, -z+1/2' 
 '-x, -y, -z' 
 'x, -y-1/2, z-1/2' 
 
_cell_length_a    18.5654 
_cell_length_b     9.2730 
_cell_length_c    24.7174 
_cell_angle_alpha  90.000 
_cell_angle_beta  116.807 
_cell_angle_gamma  90.000 
 
_shelx_F_squared_multiplier     1.000 
 
loop_ 
 _refln_index_h 
 _refln_index_k 
 _refln_index_l 
 _refln_F_squared_calc 
 _refln_F_squared_meas 
 _refln_F_squared_sigma 
 _refln_observed_status 
   2   0   0    26986.56    26835.21    433.54 o 
   3   0   0     4479.07     5113.26     83.42 o 
   4   0   0     2873.08     2815.81     31.05 o 
   5   0   0     8434.94     8829.81     81.20 o 
   6   0   0     1395.35     1562.24     23.20 o 
   7   0   0     5220.61     5216.04     44.85 o 
   8   0   0     4100.07     4591.65     40.33 o 
   9   0   0      314.70      283.62      5.26 o 
  10   0   0      543.06      545.75     13.48 o 
  11   0   0      274.82      284.16      9.16 o 
  12   0   0        9.06       16.00      4.94 o 
  13   0   0      473.40      462.12     12.10 o 
  14   0   0     1914.65     1877.24     60.68 o 
  15   0   0      194.70      212.30     13.74 o 
  16   0   0      389.11      438.96     25.56 o 
  17   0   0      420.11      415.47     26.36 o 
  18   0   0        0.03       -4.84      9.52 o 
  19   0   0        6.60       -3.41     10.07 o 
  20   0   0      255.14      253.78     23.26 o 
  21   0   0      433.65      471.90     31.72 o 
  22   0   0      374.99      389.56     30.60 o 
  23   0   0       45.29       55.52     16.57 o 
   1   1   0     4459.75     4797.00     46.49 o 
   2   1   0     4510.61     4951.81     43.01 o 
   3   1   0    12412.62    12554.46    102.81 o 
   4   1   0      298.71      368.48      4.44 o 
   5   1   0     1720.55     1924.56     14.22 o 
   6   1   0     3110.84     3033.84     20.86 o 
   7   1   0      558.66      551.47      6.81 o 
   8   1   0      494.94      445.88      6.83 o 
   9   1   0      200.74      224.90      3.86 o 
  10   1   0      778.33      715.90      7.72 o 
  11   1   0     2475.88     2510.54     22.01 o 
  12   1   0      119.99      108.52      4.54 o 
  13   1   0      532.63      518.07      8.85 o 
  14   1   0      890.96      871.09     16.82 o 
  15   1   0     1190.03     1168.39     28.81 o 
  16   1   0       29.97       25.58      9.76 o 
  17   1   0       23.48        9.72      6.59 o 
  18   1   0      647.47      659.48     23.90 o 
  19   1   0      226.53      250.39     21.14 o 
  20   1   0      117.26      139.77     14.41 o 
  21   1   0       87.53       98.03     19.91 o 
  22   1   0      337.95      411.55     22.34 o 
  23   1   0       75.38       62.98     21.88 o 
   0   2   0     1018.74     1185.16     19.46 o 
   1   2   0    29154.23    30529.66    858.17 o 
   2   2   0    67593.51    69204.20    832.88 o 
   3   2   0    20934.83    21779.52    181.74 o 
   4   2   0    30996.45    32149.89    370.50 o 
   5   2   0       77.25       71.33      3.49 o 
   6   2   0     8544.80     9306.10     71.21 o 
   7   2   0       22.15        6.66      1.55 o 
   8   2   0        0.20        2.55      1.45 o 
   9   2   0        0.93        6.19      2.02 o 
  10   2   0      702.72      681.73     10.02 o 
  11   2   0      147.63      147.18      4.71 o 
  12   2   0       41.80       41.64      3.29 o 
  13   2   0      141.72      159.67      5.57 o 
  14   2   0      235.86      275.40      8.89 o 
  15   2   0     1427.39     1392.10     27.64 o 
  16   2   0       11.30       24.78      6.10 o 
  17   2   0        2.24       -7.50      6.68 o 
  18   2   0      639.39      681.71     32.67 o 
  19   2   0       66.77       47.73     10.54 o 
  20   2   0      110.86      123.23     13.55 o 
  21   2   0       11.58       26.72      9.63 o 
  22   2   0       32.19       52.97     10.99 o 
  23   2   0       38.92       33.95     10.82 o 
   1   3   0    26012.98    27106.38    295.65 o 
   2   3   0    21291.41    23527.22    223.24 o 
   3   3   0    14914.03    15554.56    132.52 o 
   4   3   0     1488.66     1391.32     14.27 o 
   5   3   0      429.02      489.44      7.13 o 
   6   3   0      553.36      509.71      8.27 o 
   7   3   0    20558.03    22057.87    164.79 o 
   8   3   0     1949.96     1827.44     17.40 o 
   9   3   0      312.08      253.79      5.19 o 
  10   3   0        7.10       20.45      2.17 o 
  11   3   0       14.52       11.83      2.50 o 
  12   3   0     1483.36     1472.69     17.10 o 
  13   3   0     1436.34     1420.76     18.09 o 
  14   3   0      366.86      324.85     13.57 o 
  15   3   0      197.22      246.03     10.71 o 
  16   3   0      171.42      187.98     18.72 o 
  17   3   0        7.99       20.94      9.96 o 
  18   3   0       60.94       70.15     11.18 o 
  19   3   0       38.22       41.10      9.33 o 
  20   3   0       27.27       19.51     14.30 o 
  21   3   0      147.33      138.36     22.61 o 
  22   3   0        6.37       -2.20     12.67 o 
   0   4   0      156.45       77.46      6.22 o 
   1   4   0     6570.17     7316.78     84.70 o 
   2   4   0     1012.77     1044.90     12.84 o 
   3   4   0      290.41      357.19      6.71 o 
   4   4   0     1992.67     2166.66     22.77 o 
   6   4   0      695.57      729.93     10.05 o 
   7   4   0     1740.19     1911.15     19.84 o 
   8   4   0      312.37      314.04      6.24 o 
   9   4   0     1167.16     1167.99     13.78 o 
  10   4   0       64.31       69.30      4.33 o 
  11   4   0     1397.06     1340.50     20.60 o 
  12   4   0       17.67       14.95      3.29 o 
  13   4   0      349.19      356.95      9.38 o 
  14   4   0       33.36       42.40     12.54 o 
  15   4   0      173.06      157.17     14.03 o 
  16   4   0      650.98      650.58     33.70 o 
  17   4   0       47.93       29.25     12.45 o 
  18   4   0      226.25      236.79     25.11 o 
  19   4   0       31.15       35.47     14.58 o 
  20   4   0       29.53        9.60     12.65 o 
  21   4   0      203.05      177.16     24.07 o 
  22   4   0       70.89      104.13     20.52 o 
   1   5   0      717.10      788.30     13.33 o 
   2   5   0      320.91      289.79     17.97 o 
   3   5   0    22003.11    22378.14    191.34 o 
   4   5   0     1649.48     1694.29     19.81 o 
   5   5   0      576.75      577.26      9.36 o 
   6   5   0     1099.48     1191.71     14.72 o 
   7   5   0      377.23      377.18      7.97 o 
   8   5   0     1170.67     1091.68     19.34 o 
   9   5   0       99.67       93.03      7.25 o 
  10   5   0      123.58      135.90      8.33 o 
  11   5   0      620.24      634.22     15.60 o 
  12   5   0       12.38       20.59      5.09 o 
  13   5   0       88.27      128.45     10.38 o 
  14   5   0     1103.66     1058.50     29.21 o 
  15   5   0       37.12       40.20     12.73 o 
  16   5   0      235.99      175.23     14.38 o 
  17   5   0      381.45      407.33     29.34 o 
  18   5   0      479.52      459.76     30.62 o 
  19   5   0      379.93      433.47     32.01 o 
  20   5   0        8.84        9.20     13.60 o 
  21   5   0      224.71      231.48     27.00 o 
   0   6   0       28.12       21.19      5.31 o 
   1   6   0      666.39      600.39     12.37 o 
   2   6   0      290.83      261.46      7.33 o 
   3   6   0     3218.03     3319.36     34.39 o 
   4   6   0       38.91       43.59      3.79 o 
   5   6   0       69.40       76.02      6.36 o 
   6   6   0      122.96      105.09      5.92 o 
   7   6   0      144.03      176.85     14.91 o 
   8   6   0     2530.06     2427.37     27.85 o 
   9   6   0      299.99      264.76     10.74 o 
  10   6   0      143.98      132.94      8.83 o 
  11   6   0       87.09      110.69      8.53 o 
  12   6   0      162.78      181.18     10.09 o 
  13   6   0      197.42      200.23     14.25 o 
  14   6   0      178.73      185.61     14.90 o 
  15   6   0       41.31       36.82      9.49 o 
  16   6   0       72.82       52.74     10.77 o 
  17   6   0        5.34        9.11      8.18 o 
  18   6   0       79.53       79.24     17.69 o 
  19   6   0      109.64      108.28     19.71 o 
  20   6   0       69.58       64.80     18.78 o 
   1   7   0      881.44      891.13     17.42 o 
   2   7   0     4727.91     4556.83     60.23 o 
   3   7   0      146.00      111.55      7.02 o 
   4   7   0       71.32       76.79      6.00 o 
   5   7   0      654.62      606.67     12.01 o 
   6   7   0       22.02       27.23      4.81 o 
   7   7   0      872.25      870.31     14.84 o 
   8   7   0      238.07      230.15      8.20 o 
   9   7   0      303.43      285.14     11.72 o 
  10   7   0      119.28      126.75      9.28 o 
  11   7   0       82.21       83.46      7.96 o 
  12   7   0      654.35      645.58     26.16 o 
  13   7   0       12.35       32.13     15.46 o 
  14   7   0       48.67       28.12      9.47 o 
  15   7   0      590.97      633.74     24.41 o 
  16   7   0        1.70        1.17     18.76 o 
  17   7   0      122.90      154.12     16.04 o 
  18   7   0        7.84       19.61     14.20 o 
  19   7   0       80.95       60.57     17.66 o 
   0   8   0      455.24      443.89     20.80 o 
   1   8   0      127.61      109.87      7.44 o 
   2   8   0       85.80       92.80      7.15 o 
   3   8   0      157.28      135.96      9.87 o 
   4   8   0       83.43       79.67      6.62 o 
   5   8   0      291.88      303.28      9.22 o 
   6   8   0      581.01      561.85     12.69 o 
   7   8   0     1247.88     1221.09     21.44 o 
   8   8   0      165.19      173.53      8.03 o 
   9   8   0      309.69      266.34     12.55 o 
  10   8   0     1338.65     1424.90     28.42 o 
  11   8   0      127.77      112.38      9.55 o 
  12   8   0      944.43      927.30     22.92 o 
  13   8   0      597.63      584.39     24.21 o 
  14   8   0       17.20        9.34      9.11 o 
  15   8   0      207.16      196.59     17.19 o 
  16   8   0       38.20       49.73     11.42 o 
  17   8   0        3.71        1.88      8.32 o 
  18   8   0        1.81        0.82     11.28 o 
   1   9   0      184.98      161.53      9.60 o 
   2   9   0       71.68       92.40      7.84 o 
   3   9   0      867.89      873.74     37.27 o 
   4   9   0      646.93      673.57     16.63 o 
   5   9   0        1.15        4.75      4.88 o 
   6   9   0       92.37       91.62      7.92 o 
   7   9   0       27.01       37.17      6.09 o 
   8   9   0      845.54      816.12     21.51 o 
   9   9   0      103.50      112.89      9.46 o 
  10   9   0        1.65        1.53      5.61 o 
  11   9   0        0.20        4.15      5.77 o 
  12   9   0        0.01       -3.59      9.35 o 
  13   9   0      129.11      103.30     14.14 o 
  14   9   0      159.41      173.03     23.51 o 
  15   9   0       38.70       40.62     11.08 o 
  16   9   0        5.35       16.34      9.69 o 
   0  10   0       16.31       47.83      9.40 o 
   1  10   0      122.27      137.49      9.61 o 
   2  10   0       14.66       17.88      5.74 o 
   3  10   0        3.96       -1.10      5.02 o 
   4  10   0        0.85       -1.31      5.19 o 
   5  10   0      538.04      553.46     16.00 o 
   6  10   0       16.11       11.48      5.88 o 
   7  10   0      137.86      139.89     11.79 o 
   8  10   0      149.75      141.12     11.81 o 
   9  10   0       46.04       50.93     10.71 o 
  10  10   0       14.14       15.49      9.35 o 
  11  10   0        3.61        6.96     15.99 o 
  12  10   0       16.10        6.52     15.94 o 
  13  10   0       91.42       79.82     20.37 o 
  14  10   0        3.05       13.69     15.84 o 
   1  11   0      256.25      268.00     13.16 o 
   2  11   0       43.90       44.72      7.46 o 
   3  11   0        0.75        7.22      5.96 o 
   4  11   0       75.61       61.54      9.33 o 
   5  11   0       56.68       80.10     14.67 o 
   6  11   0       92.49       73.79      9.98 o 
   7  11   0       62.60       39.11     34.09 o 
   8  11   0       43.13       32.95     17.10 o 
   9  11   0      115.37      102.04     23.74 o 
  10  11   0        9.46       29.06     17.60 o 
  11  11   0       56.24       43.62     19.34 o 
  12  11   0       25.22       37.67     18.54 o 
   0  12   0       78.56       80.38     22.57 o 
   1  12   0     1407.32     1449.78     43.53 o 
   2  12   0        1.14        0.45     11.02 o 
   3  12   0        0.24        3.67     14.33 o 
   4  12   0       15.88       -1.31     10.46 o 
   5  12   0       36.23       34.79     12.11 o 
   6  12   0       37.42       42.41     17.70 o 
   7  12   0        3.15       13.52     14.64 o 
   8  12   0      187.69      206.91     29.86 o 
   9  12   0       27.51       19.59     17.24 o 
   1  13   0        0.51       -1.54     12.99 o 
 -23   1   1       80.83       58.70     12.11 o 
 -22   1   1        2.35       -5.55      8.04 o 
 -21   1   1        1.28       18.52      9.61 o 
 -20   1   1        3.35       12.38      8.82 o 
 -19   1   1       27.12       17.78     15.17 o 
 -18   1   1        0.03      -10.15      6.15 o 
 -17   1   1       16.64        6.36      6.52 o 
 -16   1   1       11.42        1.59      5.08 o 
 -15   1   1        7.53        0.27      4.10 o 
 -14   1   1     1118.66     1079.56     14.08 o 
 -13   1   1       49.55       48.15      3.55 o 
 -12   1   1     2054.37     2171.23     20.05 o 
 -11   1   1     2059.76     2081.35     16.59 o 
 -10   1   1      148.47      159.50      3.33 o 
  -9   1   1       41.20       30.40      1.96 o 
  -8   1   1      226.54      246.78      4.17 o 
  -7   1   1     8885.74     8822.73     60.44 o 
  -6   1   1      724.62      737.97      6.63 o 
  -5   1   1      989.98     1010.36     10.87 o 
  -4   1   1    11401.23    11828.88     82.68 o 
  -3   1   1     4355.02     4328.29     33.61 o 
  -2   1   1     8844.70     9434.90     70.56 o 
  -1   1   1     1417.82     1585.10     18.65 o 
   0   1   1     8147.78     8443.10     91.88 o 
   1   1   1     5769.69     6445.36     54.34 o 
   2   1   1     2964.66     2976.26     26.53 o 
   3   1   1     2890.21     3063.99     23.70 o 
   4   1   1     3403.65     3541.89     27.60 o 
   5   1   1     3267.76     3310.90     24.43 o 
   6   1   1       33.24       21.92      2.06 o 
   7   1   1     5610.24     5717.16     37.45 o 
   8   1   1     1359.39     1438.09     13.95 o 
   9   1   1       24.23       67.92      2.55 o 
  10   1   1       56.77       81.48      3.55 o 
  11   1   1     1429.38     1454.09     15.90 o 
  12   1   1      173.55      159.09      5.10 o 
  13   1   1     1373.18     1346.66     21.04 o 
  14   1   1     5386.52     5142.68     62.62 o 
  15   1   1        3.33       10.35      5.34 o 
  16   1   1       52.27       61.96     13.14 o 
  17   1   1       14.25       11.63      7.41 o 
  18   1   1      286.28      281.78     25.19 o 
  19   1   1       34.17       50.30     11.28 o 
  20   1   1       35.85       34.77     10.07 o 
  21   1   1      155.55      162.69     15.93 o 
  22   1   1        5.59        5.73      8.90 o 
 -23   2   1       92.27       64.95     12.14 o 
 -22   2   1        2.31       19.49     10.06 o 
 -21   2   1        0.61       10.94      9.65 o 
 -20   2   1      540.34      597.90     23.32 o 
 -19   2   1      427.74      478.38     21.17 o 
 -18   2   1      313.96      278.98     16.95 o 
 -17   2   1      229.75      234.79     18.89 o 
 -16   2   1      109.43      105.35      9.04 o 
 -15   2   1       66.57       74.80      8.49 o 
 -14   2   1      949.23     1015.39     13.86 o 
 -13   2   1       80.26       62.16      4.02 o 
 -12   2   1     1056.47     1087.48     17.08 o 
 -11   2   1       42.06       42.45      2.61 o 
 -10   2   1      501.93      440.46      6.47 o 
  -9   2   1      204.26      318.34      5.29 o 
  -8   2   1      991.26     1062.88     11.30 o 
  -7   2   1     1143.57     1362.90     13.28 o 
  -6   2   1     2975.17     2852.63     23.92 o 
  -5   2   1     3015.98     2919.05     26.51 o 
  -4   2   1       30.28       93.81      3.30 o 
  -3   2   1    21925.46    22876.91    167.56 o 
  -2   2   1    10140.05    10549.90     81.91 o 
  -1   2   1     1088.33     1156.52     21.17 o 
   0   2   1     6855.87     7249.60    140.13 o 
   1   2   1    18149.71    19476.18    151.08 o 
   2   2   1    16115.43    17548.11    135.52 o 
   3   2   1     1176.62     1515.43     12.28 o 
   4   2   1    44815.28    46693.80    518.71 o 
   5   2   1     9055.06     9366.13     77.57 o 
   6   2   1     1222.67     1353.08     11.81 o 
   7   2   1     4136.54     4545.46     39.03 o 
   8   2   1     2269.17     2548.84     23.34 o 
   9   2   1        0.76        4.59      1.71 o 
  10   2   1      988.52      929.41     11.58 o 
  11   2   1      208.61      212.71      5.52 o 
  12   2   1      550.14      509.33      8.69 o 
  13   2   1       25.64       18.57      3.96 o 
  14   2   1        0.14       -6.79      4.51 o 
  15   2   1        2.62       10.32      5.67 o 
  16   2   1      128.71      113.42     11.02 o 
  17   2   1       44.73       27.29      9.68 o 
  18   2   1      519.59      556.45     22.35 o 
  19   2   1       43.01       23.98      9.32 o 
  20   2   1       50.58       54.31     15.07 o 
  21   2   1      588.63      594.65     24.71 o 
  22   2   1        0.31       -0.61      8.64 o 
 -23   3   1       15.78       20.76     15.83 o 
 -22   3   1       93.53       71.24     17.52 o 
 -21   3   1      110.27       80.98     19.50 o 
 -20   3   1      419.71      430.92     31.00 o 
 -19   3   1       26.31       12.42      8.27 o 
 -18   3   1        5.03        1.63      7.08 o 
 -17   3   1      571.94      607.86     21.31 o 
 -16   3   1        0.31       -3.57      6.55 o 
 -15   3   1      270.98      261.16     10.86 o 
 -14   3   1     1447.19     1445.29     21.55 o 
 -13   3   1      412.53      453.06      9.45 o 
 -12   3   1        0.84       -3.01      2.17 o 
 -11   3   1      294.11      271.91      5.51 o 
 -10   3   1      353.96      365.53      6.41 o 
  -9   3   1     1407.53     1443.61     14.88 o 
  -8   3   1       15.47        6.31      1.89 o 
  -7   3   1     7106.07     7743.79     64.25 o 
  -6   3   1     2574.14     2678.23     30.66 o 
  -5   3   1     4263.88     4470.60     38.57 o 
  -4   3   1     1100.46     1184.93     14.85 o 
  -3   3   1      365.72      396.38      8.06 o 
  -2   3   1     1629.63     1811.99     24.63 o 
  -1   3   1    27256.27    28583.92    275.24 o 
   0   3   1     1420.23     1569.25     21.35 o 
   1   3   1      280.00      242.60      5.74 o 
   2   3   1    38628.75    40101.33    516.77 o 
   3   3   1      436.99      438.37      6.96 o 
   4   3   1    14464.31    14760.44    117.90 o 
   5   3   1      705.34      595.15      7.92 o 
   6   3   1     5028.39     5239.57     40.76 o 
   7   3   1     2389.50     2306.28     20.67 o 
   8   3   1      208.06      169.76      4.56 o 
   9   3   1     1952.11     1946.93     20.69 o 
  10   3   1      459.24      408.88      7.77 o 
  11   3   1      323.78      330.01      7.02 o 
  12   3   1      397.93      378.79      8.28 o 
  13   3   1     2309.30     2243.69     31.14 o 
  14   3   1       73.93       80.59      6.57 o 
  15   3   1       12.85        9.85      5.19 o 
  16   3   1        2.89        0.95      7.45 o 
  17   3   1        0.49        4.10      6.91 o 
  18   3   1        0.08        3.27      6.89 o 
  19   3   1        2.33        0.97     13.79 o 
  20   3   1      221.96      226.10     25.64 o 
  21   3   1       32.59       41.18     15.19 o 
  22   3   1        0.61        1.50     12.76 o 
 -22   4   1        3.17       19.81     13.49 o 
 -21   4   1      377.90      420.16     32.11 o 
 -20   4   1        6.33       15.00     13.23 o 
 -19   4   1      162.21      150.98     21.40 o 
 -18   4   1      287.74      298.82     24.10 o 
 -17   4   1      215.72      236.34     23.92 o 
 -16   4   1      239.37      307.76     15.90 o 
 -15   4   1       19.15       28.11      7.48 o 
 -14   4   1      848.57      796.66     18.24 o 
 -13   4   1     1139.94     1184.15     18.91 o 
 -12   4   1       56.72       58.15      4.56 o 
 -11   4   1      812.78      819.67     13.13 o 
 -10   4   1      788.68      840.58     11.42 o 
  -9   4   1      412.34      438.08      8.02 o 
  -8   4   1      649.97      592.72      8.70 o 
  -7   4   1      361.92      332.30     14.01 o 
  -6   4   1      560.48      597.85      9.43 o 
  -5   4   1     2891.17     2873.38     27.02 o 
  -4   4   1     1268.74     1299.29     15.33 o 
  -3   4   1       56.10       57.27      3.46 o 
  -2   4   1      957.53     1144.14     15.09 o 
  -1   4   1      276.55      319.78      7.64 o 
   0   4   1    26686.72    28858.52    274.46 o 
   1   4   1       57.59       50.33      4.65 o 
   2   4   1      115.89      117.37      4.14 o 
   3   4   1       55.96       64.01      3.38 o 
   4   4   1     1193.95     1264.41     14.30 o 
   5   4   1     2759.87     2674.47     25.83 o 
   6   4   1     3606.01     4030.65     36.30 o 
   7   4   1     1399.18     1346.38     15.25 o 
   8   4   1       17.36       17.53      3.01 o 
   9   4   1      370.98      381.94      8.30 o 
  10   4   1      689.41      663.23     12.18 o 
  11   4   1       48.00       35.18      4.18 o 
  12   4   1      720.49      689.72     23.39 o 
  13   4   1        9.62       22.37      8.51 o 
  14   4   1        1.02        8.79      6.22 o 
  15   4   1       26.90       21.02     12.70 o 
  16   4   1      145.00      106.20     16.98 o 
  17   4   1      158.98      149.46     20.11 o 
  18   4   1       70.73       68.85     16.02 o 
  19   4   1       93.13      112.76     19.84 o 
  20   4   1       15.95       29.88     15.45 o 
  21   4   1       64.41       84.80     18.99 o 
 -21   5   1       27.83       23.77     14.98 o 
 -20   5   1       68.28       92.05     19.35 o 
 -19   5   1       10.00        9.54     14.47 o 
 -18   5   1      248.02      220.81     24.57 o 
 -17   5   1        0.46        0.65      7.42 o 
 -16   5   1      232.30      249.92     15.81 o 
 -15   5   1        8.90       20.33      7.74 o 
 -14   5   1        8.62        6.85     10.43 o 
 -13   5   1      248.50      257.94     11.01 o 
 -12   5   1      205.71      189.85      9.65 o 
 -11   5   1       24.86       20.96      5.61 o 
 -10   5   1      480.71      462.86     10.60 o 
  -9   5   1      219.23      218.70      7.04 o 
  -8   5   1      426.68      396.25      8.91 o 
  -7   5   1     1086.49     1076.45     18.57 o 
  -6   5   1       22.91       17.42      2.78 o 
  -5   5   1     9656.84    10232.21     91.16 o 
  -4   5   1     1286.96     1297.45     16.31 o 
  -3   5   1     1958.12     2199.39     26.74 o 
  -2   5   1      344.42      371.31     13.67 o 
  -1   5   1      205.79      206.74      6.59 o 
   0   5   1     3344.62     3487.79     39.62 o 
   1   5   1       57.34       78.72      7.63 o 
   2   5   1     1122.21     1193.06     15.18 o 
   3   5   1      497.73      524.62      9.36 o 
   4   5   1     1837.59     1944.03     22.04 o 
   5   5   1      489.54      579.74     13.72 o 
   6   5   1     1338.76     1365.35     17.06 o 
   7   5   1       22.95       18.35      3.17 o 
   8   5   1      294.71      325.33      7.65 o 
   9   5   1        0.05        2.53      3.79 o 
  10   5   1        2.57       -4.89      4.16 o 
  11   5   1     1923.25     1856.58     30.31 o 
  12   5   1       49.20       54.06      6.48 o 
  13   5   1      128.83      120.90     15.21 o 
  14   5   1       27.77        4.62      6.93 o 
  15   5   1       22.41       18.21      7.96 o 
  16   5   1       20.66        6.66     11.64 o 
  17   5   1        5.38       14.56     12.57 o 
  18   5   1      111.31      119.30     20.79 o 
  19   5   1       53.44       25.80     14.66 o 
  20   5   1       45.30        4.37     11.74 o 
  21   5   1        2.57      -10.31     11.63 o 
 -21   6   1      126.29      135.78     23.37 o 
 -20   6   1       38.29       40.11     15.96 o 
 -19   6   1      245.15      207.94     25.43 o 
 -18   6   1       26.49       46.41     15.73 o 
 -17   6   1      291.68      327.40     18.60 o 
 -16   6   1       51.63       39.81      9.66 o 
 -15   6   1      969.94     1064.10     30.72 o 
 -14   6   1        7.02        1.49     15.83 o 
 -13   6   1      249.71      231.15     10.81 o 
 -12   6   1       49.61       43.88      6.42 o 
 -11   6   1      251.56      222.73     12.30 o 
 -10   6   1       68.48       52.12      8.59 o 
  -9   6   1      449.42      450.72     11.50 o 
  -8   6   1     1870.69     1846.04     22.89 o 
  -7   6   1       40.99       27.86      4.71 o 
  -6   6   1        4.91        0.21      5.39 o 
  -5   6   1       11.25       15.77      4.33 o 
  -4   6   1      495.75      454.96      9.30 o 
  -3   6   1      505.25      536.35      9.77 o 
  -2   6   1     1794.68     1839.41     21.45 o 
  -1   6   1       11.32        8.41      3.19 o 
   0   6   1      868.70      813.86     14.74 o 
   1   6   1      448.47      387.92     12.81 o 
   2   6   1      118.42      108.75      4.95 o 
   3   6   1      227.74      253.50      6.88 o 
   4   6   1     1402.78     1447.18     18.62 o 
   5   6   1     4074.00     3991.61     40.60 o 
   6   6   1     6827.65     6963.36     65.57 o 
   7   6   1      794.90      743.35     13.05 o 
   8   6   1      507.99      496.00     12.28 o 
   9   6   1      137.40      129.04     11.81 o 
  10   6   1     3001.61     2963.08     43.49 o 
  11   6   1     1115.23     1106.01     22.61 o 
  12   6   1      301.70      289.46     11.98 o 
  13   6   1      176.54      206.85     15.23 o 
  14   6   1       21.56       29.05      8.79 o 
  15   6   1        1.26       -0.67      7.37 o 
  16   6   1      175.60      149.09     14.55 o 
  17   6   1        3.57        9.76     11.65 o 
  18   6   1       12.61       16.71     14.49 o 
  19   6   1       16.58       16.37     13.48 o 
  20   6   1       19.83       32.91     15.08 o 
 -20   7   1      124.66      112.12     22.19 o 
 -19   7   1        8.76      -10.19     12.82 o 
 -18   7   1        2.94        9.51      9.56 o 
 -17   7   1      171.47      212.23     17.68 o 
 -16   7   1        0.90        3.74      8.57 o 
 -15   7   1      289.49      283.94     17.64 o 
 -14   7   1       36.21       22.21     15.98 o 
 -13   7   1       47.86       44.46      7.03 o 
 -12   7   1       39.35       42.27      6.84 o 
 -11   7   1       67.28       66.63      9.20 o 
 -10   7   1       69.35       62.29      7.02 o 
  -9   7   1        3.19       -1.55      5.99 o 
  -8   7   1     1385.26     1411.12     19.95 o 
  -7   7   1     2179.47     2168.54     26.48 o 
  -6   7   1      586.90      550.67     13.65 o 
  -5   7   1     1452.55     1414.18     19.38 o 
  -4   7   1      478.05      478.87     10.13 o 
  -3   7   1      600.01      621.49     15.86 o 
  -2   7   1      411.24      438.51     11.74 o 
  -1   7   1      287.34      266.08      9.08 o 
   0   7   1      159.50      145.92      7.75 o 
   1   7   1     2887.87     2843.74     36.48 o 
   2   7   1      130.49      114.94     11.65 o 
   3   7   1      400.30      392.25      9.19 o 
   4   7   1     3677.96     3676.15     38.86 o 
   5   7   1     2300.32     2273.51     42.81 o 
   6   7   1       51.90       45.62      5.20 o 
   7   7   1       99.88       90.32      5.98 o 
   8   7   1      176.03      179.58      7.43 o 
   9   7   1      342.99      348.66     10.82 o 
  10   7   1      774.77      693.03     17.80 o 
  11   7   1       12.97        7.51      5.20 o 
  12   7   1       20.90        7.20      7.61 o 
  13   7   1       14.09       22.11     10.50 o 
  14   7   1        0.72       -1.12      8.26 o 
  15   7   1        0.20        5.54      8.83 o 
  16   7   1       53.68       47.10     11.05 o 
  17   7   1       73.34       97.57     19.21 o 
  18   7   1      437.75      448.75     32.70 o 
  19   7   1       33.74       19.48     14.32 o 
 -18   8   1       63.42       85.09     13.18 o 
 -17   8   1       21.95       15.86      9.82 o 
 -16   8   1       21.69       25.18     12.11 o 
 -15   8   1      211.66      211.58     17.52 o 
 -14   8   1        1.18        0.60      8.11 o 
 -13   8   1      442.22      473.29     21.41 o 
 -12   8   1       16.69       19.81      6.30 o 
 -11   8   1        6.99        6.80      5.58 o 
 -10   8   1       36.46       35.11      7.00 o 
  -9   8   1       17.90       23.23      6.35 o 
  -8   8   1      520.51      507.39     12.15 o 
  -7   8   1      199.91      170.82      7.92 o 
  -6   8   1      112.95      112.41      6.65 o 
  -5   8   1       50.53       47.66      5.72 o 
  -4   8   1      138.39      158.34      8.47 o 
  -3   8   1      356.59      353.74     12.98 o 
  -2   8   1      498.25      434.61     15.94 o 
  -1   8   1      752.15      613.41     16.94 o 
   0   8   1      147.33      162.27      8.43 o 
   1   8   1      602.46      531.88     13.62 o 
   2   8   1       56.73       76.36      7.42 o 
   3   8   1      277.04      261.80      9.85 o 
   4   8   1        1.03        7.35      5.37 o 
   5   8   1     1319.34     1287.94     30.79 o 
   6   8   1      884.08      886.23     15.79 o 
   7   8   1      627.55      627.35     13.32 o 
   8   8   1        1.98        4.46      6.71 o 
   9   8   1      533.98      542.91     14.28 o 
  10   8   1      165.28      172.61     11.38 o 
  11   8   1      146.34      136.87     10.70 o 
  12   8   1       16.16       29.69     14.69 o 
  13   8   1      100.42      102.94     13.30 o 
  14   8   1       11.12       -8.85      8.86 o 
  15   8   1      147.08      165.22     15.93 o 
  16   8   1       16.81       13.70      9.14 o 
  17   8   1        3.60       -2.05     11.53 o 
  18   8   1       18.48       22.17     14.09 o 
 -17   9   1        6.19       27.88     10.56 o 
 -16   9   1       11.92       12.18      9.54 o 
 -15   9   1        3.47       -1.05      8.08 o 
 -14   9   1       77.93       80.52     12.99 o 
 -13   9   1      270.70      270.73     18.97 o 
 -12   9   1       40.71       40.81      7.48 o 
 -11   9   1       14.89       10.70      5.87 o 
 -10   9   1        0.64       -1.99      5.16 o 
  -9   9   1       44.16       52.70      9.75 o 
  -8   9   1      264.72      255.31     10.93 o 
  -7   9   1       19.69       11.87      5.25 o 
  -6   9   1      221.68      218.56     10.43 o 
  -5   9   1      239.90      208.17     10.55 o 
  -4   9   1      267.93      281.17     19.91 o 
  -3   9   1       23.68       35.98      6.17 o 
  -2   9   1      814.80      745.12     17.37 o 
  -1   9   1        0.07       -1.41      4.92 o 
   0   9   1      169.58      144.25      9.38 o 
   1   9   1       99.40       74.35      7.41 o 
   2   9   1      416.00      403.68     12.90 o 
   3   9   1     3533.11     3565.94     46.59 o 
   4   9   1        0.42        8.89      5.17 o 
   5   9   1      113.09      115.26      8.43 o 
   6   9   1       33.29       50.90      6.59 o 
   7   9   1      819.65      790.91     17.93 o 
   8   9   1      155.06      165.21     11.36 o 
   9   9   1       89.31       96.56      7.97 o 
  10   9   1      420.38      427.95     15.91 o 
  11   9   1       18.90       24.95      6.98 o 
  12   9   1      287.07      340.33     34.56 o 
  13   9   1      199.37      235.81     18.41 o 
  14   9   1      170.28      218.52     18.23 o 
  15   9   1       32.00       46.26     11.33 o 
  16   9   1       24.74       20.99      9.97 o 
 -15  10   1       90.53      117.65     23.91 o 
 -14  10   1       24.39       23.36     17.49 o 
 -13  10   1      204.55      211.33     28.11 o 
 -12  10   1       15.92        8.08     15.47 o 
 -11  10   1       26.03       34.24     18.96 o 
 -10  10   1      356.39      393.52     20.66 o 
  -9  10   1        0.91       -5.49     15.96 o 
  -8  10   1      458.90      511.86     18.23 o 
  -7  10   1      200.30      199.29     11.31 o 
  -6  10   1       22.11       23.10      6.53 o 
  -5  10   1        1.67        7.06      5.70 o 
  -4  10   1       68.53       66.18      8.67 o 
  -3  10   1      166.85      146.40     11.17 o 
  -2  10   1      120.22      105.05      8.71 o 
  -1  10   1       40.72       50.85      8.24 o 
   0  10   1      420.66      430.08     13.96 o 
   1  10   1        0.04        4.12      4.94 o 
   2  10   1      104.92      112.26      8.91 o 
   3  10   1      854.83      835.01     22.07 o 
   4  10   1      202.69      197.72     11.38 o 
   5  10   1      136.07      113.33      9.22 o 
   6  10   1      233.85      278.63     12.34 o 
   7  10   1      107.36       98.58     10.54 o 
   8  10   1      251.75      285.20     14.61 o 
   9  10   1      306.97      289.67     18.48 o 
  10  10   1       31.19       39.17     10.42 o 
  11  10   1      203.26      201.20     28.38 o 
  12  10   1       41.44       46.36     17.89 o 
  13  10   1      141.48      123.04     23.80 o 
  14  10   1       38.32       42.14     11.20 o 
 -12  11   1      158.76      197.30     29.65 o 
 -11  11   1        6.33       -8.14     14.80 o 
 -10  11   1        5.97       -9.97     13.53 o 
  -9  11   1       13.92       31.22     17.12 o 
  -8  11   1        2.05      -12.89     13.66 o 
  -7  11   1        0.78       -1.42      7.59 o 
  -6  11   1        7.48        4.89      7.13 o 
  -5  11   1        2.03        0.46      7.24 o 
  -4  11   1       57.29       65.45     10.93 o 
  -3  11   1      118.75       99.66      9.54 o 
  -2  11   1       33.26       38.49      7.43 o 
  -1  11   1      144.22      137.12     10.44 o 
   0  11   1      307.65      272.35     12.88 o 
   1  11   1       46.64       65.24      8.26 o 
   2  11   1       25.31       19.04     12.59 o 
   3  11   1      494.34      502.96     26.27 o 
   4  11   1       28.82       37.83      7.21 o 
   5  11   1      148.22      148.79     16.26 o 
   6  11   1      105.68       94.43     13.32 o 
   7  11   1       12.52        3.82      9.17 o 
   8  11   1      109.12       93.94     21.29 o 
   9  11   1       95.33      112.50     24.23 o 
  10  11   1       19.96       11.53     17.58 o 
  11  11   1       91.31       68.33     20.95 o 
  12  11   1       22.13        5.19     17.07 o 
  -9  12   1       20.13       45.65     19.46 o 
  -8  12   1       21.42       50.65     18.18 o 
  -7  12   1        0.09        0.69     12.99 o 
  -6  12   1       61.90       32.90     16.51 o 
  -5  12   1        8.37       12.93      5.15 o 
  -4  12   1        9.92        2.44     10.71 o 
  -3  12   1       86.25       77.97     15.22 o 
  -2  12   1        7.00       19.37     13.86 o 
  -1  12   1       33.09       51.13     21.18 o 
   0  12   1       15.11       26.89     13.18 o 
   1  12   1       12.05        5.30     13.38 o 
   2  12   1      196.07      232.16     22.64 o 
   3  12   1       30.53       32.95     19.68 o 
   4  12   1       13.08        6.12      8.60 o 
   5  12   1      149.36      111.12     22.27 o 
   6  12   1        2.36       -2.88     13.40 o 
   7  12   1      341.46      370.65     32.77 o 
   8  12   1        0.09      -19.67     15.75 o 
  -2  13   1        1.84      -14.21     11.81 o 
  -1  13   1      120.00      188.48     21.30 o 
   0  13   1       88.81       87.78     17.52 o 
   1  13   1        1.52       -9.20     12.48 o 
 -23   0   2       13.54       17.04     14.14 o 
 -22   0   2       82.20       96.64     19.15 o 
 -21   0   2      560.54      531.21     31.66 o 
 -20   0   2      377.06      446.70     30.37 o 
 -19   0   2     1516.92     1518.90     52.30 o 
 -18   0   2       92.06      101.22     16.02 o 
 -17   0   2      283.80      299.13     16.66 o 
 -16   0   2       45.14       54.53      8.78 o 
 -15   0   2     6573.28     6540.30    115.11 o 
 -14   0   2      572.08      585.85     12.16 o 
 -13   0   2     3009.49     3149.05     33.04 o 
 -12   0   2       41.36       30.33      3.00 o 
 -11   0   2     2334.48     2490.70     31.46 o 
 -10   0   2     4976.53     5662.02     50.00 o 
  -9   0   2      186.04      147.89      4.01 o 
  -8   0   2     4736.47     4872.23     54.42 o 
  -7   0   2      827.66      817.58     12.35 o 
  -6   0   2     6692.63     6683.74     71.04 o 
  -5   0   2     5599.20     5793.24     80.19 o 
  -4   0   2     6731.58     6525.93     81.86 o 
  -3   0   2     6207.54     6859.19     85.33 o 
  -2   0   2      796.57      879.50     15.71 o 
   1   0   2    21141.52    21616.07    494.51 o 
   2   0   2     1329.31     1405.84     25.44 o 
   3   0   2    27624.60    27430.53    463.72 o 
   4   0   2      180.77      176.05      7.84 o 
   5   0   2     8915.77     9320.74    174.69 o 
   6   0   2    16755.62    17227.63    260.89 o 
   7   0   2      648.99      646.88     10.76 o 
   8   0   2     6962.93     7330.79     74.39 o 
   9   0   2     2365.23     2400.67     27.59 o 
  10   0   2        8.02        9.83      3.71 o 
  11   0   2     1107.88     1206.49     20.16 o 
  12   0   2       51.24       51.61      7.66 o 
  13   0   2      967.16      974.81     26.80 o 
  14   0   2        6.75        4.65      6.33 o 
  15   0   2      133.65      147.16     17.18 o 
  16   0   2     1140.73     1175.11     43.60 o 
  17   0   2        3.97       -2.59      9.93 o 
  18   0   2       11.06       15.00     12.37 o 
  19   0   2     1150.26     1166.61     46.99 o 
  20   0   2      201.76      218.11     23.87 o 
  21   0   2      254.82      303.61     28.18 o 
  22   0   2        1.01       -7.56     10.62 o 
 -23   1   2       74.20       76.79     15.93 o 
 -22   1   2       15.23       10.38      8.90 o 
 -21   1   2      131.87      143.03     14.59 o 
 -20   1   2      431.38      504.72     38.38 o 
 -19   1   2       20.84       13.70     18.88 o 
 -18   1   2        8.82        4.55      7.05 o 
 -17   1   2       36.58       28.27      8.25 o 
 -16   1   2      197.70      181.90      9.56 o 
 -15   1   2     1653.86     1664.22     21.54 o 
 -14   1   2       59.35       66.75      3.95 o 
 -13   1   2     2066.94     2113.40     18.75 o 
 -12   1   2     1076.80     1028.55     10.20 o 
 -11   1   2      215.86      234.01      5.84 o 
 -10   1   2    13841.56    13858.55     94.49 o 
  -9   1   2     3722.57     4273.75     31.55 o 
  -8   1   2      121.95      116.07      2.93 o 
  -7   1   2    20985.26    21471.38    143.20 o 
  -6   1   2     2141.63     2131.35     16.31 o 
  -5   1   2     2591.85     2608.20     19.24 o 
  -4   1   2     1005.01      884.10      8.47 o 
  -3   1   2      309.17      290.30      5.33 o 
  -2   1   2    19589.65    19278.59    284.03 o 
  -1   1   2     2480.70     2385.35    159.64 o 
   0   1   2    26050.80    26258.08    190.35 o 
   1   1   2     3699.58     3666.71     31.86 o 
   2   1   2        7.90        8.90      1.76 o 
   3   1   2    35207.77    36369.09    311.79 o 
   4   1   2     1241.68     1461.61     11.62 o 
   5   1   2     3302.99     3364.13     24.76 o 
   6   1   2     3358.65     3777.30     30.70 o 
   7   1   2     4895.66     5063.60     51.95 o 
   8   1   2     7862.77     8336.28     60.96 o 
   9   1   2     2864.86     2777.23     25.24 o 
  10   1   2       43.00       55.00      5.64 o 
  11   1   2     4097.12     4096.43     36.16 o 
  12   1   2      743.26      757.87     11.95 o 
  13   1   2     4098.73     4052.36     51.22 o 
  14   1   2      905.96      880.80     28.12 o 
  15   1   2      759.24      774.83     23.60 o 
  16   1   2        7.41        1.44      6.63 o 
  17   1   2        5.65       -1.39      7.53 o 
  18   1   2      287.02      311.22     18.18 o 
  19   1   2       22.87        9.60      8.61 o 
  20   1   2        1.21       -2.69     11.65 o 
  21   1   2        0.24       14.41      9.34 o 
  22   1   2        5.75        9.94      9.50 o 
 -23   2   2        6.29       24.03     11.47 o 
 -22   2   2      171.36      176.81     17.05 o 
 -21   2   2      157.20      196.42     20.81 o 
 -20   2   2      104.06       91.68     12.43 o 
 -19   2   2      312.48      301.68     26.27 o 
 -18   2   2       17.90       -7.31      6.87 o 
 -17   2   2        0.01       -2.55      6.01 o 
 -16   2   2      307.73      352.24     19.46 o 
 -15   2   2     2216.71     2200.22     28.66 o 
 -14   2   2      992.23      987.89     13.71 o 
 -13   2   2        1.57        2.82      2.45 o 
 -12   2   2       37.19       30.38      2.59 o 
 -11   2   2       16.70       35.94      2.54 o 
 -10   2   2       80.34      118.02      3.44 o 
  -9   2   2    13418.34    14645.73     99.32 o 
  -8   2   2      187.21      190.12      3.99 o 
  -7   2   2     1686.67     1791.00     15.46 o 
  -6   2   2     2901.06     2827.15     22.35 o 
  -5   2   2        3.09       10.02      2.28 o 
  -4   2   2     2420.35     2494.15     22.44 o 
  -3   2   2     8068.70     8478.35     73.16 o 
  -2   2   2      174.71      165.19      5.05 o 
  -1   2   2     1822.86     1936.95     44.69 o 
   0   2   2     2121.75     2252.42     21.24 o 
   1   2   2    51828.78    53432.46    456.30 o 
   2   2   2    15966.73    17841.12    120.98 o 
   3   2   2     2897.22     2992.41     22.03 o 
   4   2   2      384.38      481.88      7.08 o 
   5   2   2     8899.87     9799.87     64.29 o 
   6   2   2     2273.80     2312.55     20.02 o 
   7   2   2      147.45      104.61      3.79 o 
   8   2   2      168.04      174.49      4.31 o 
   9   2   2      159.30      132.59      4.02 o 
  10   2   2      100.25      121.09      4.24 o 
  11   2   2       16.06        8.11      2.35 o 
  12   2   2     1312.17     1344.26     19.33 o 
  13   2   2     1398.82     1420.83     23.97 o 
  14   2   2      677.61      664.25     17.95 o 
  15   2   2      245.20      248.65     17.47 o 
  16   2   2        3.94        0.74      6.42 o 
  17   2   2      352.25      354.80     18.04 o 
  18   2   2      159.65      108.32     12.98 o 
  19   2   2       54.30       65.38     12.47 o 
  20   2   2        0.02        2.81      8.22 o 
  21   2   2       24.54       26.20      9.87 o 
  22   2   2       42.53       40.20     11.28 o 
 -23   3   2       10.41       29.79     15.42 o 
 -22   3   2       13.64       12.51     14.02 o 
 -21   3   2       18.87      -10.03     11.38 o 
 -20   3   2       15.26       21.06      9.18 o 
 -19   3   2      132.72      135.92     16.71 o 
 -18   3   2      761.72      780.44     35.45 o 
 -17   3   2        1.23       11.57      7.08 o 
 -16   3   2      317.72      340.62     12.35 o 
 -15   3   2      113.26       96.48      7.79 o 
 -14   3   2     1215.10     1196.17     16.61 o 
 -13   3   2        0.14        1.75      2.59 o 
 -12   3   2     1392.07     1409.65     16.59 o 
 -11   3   2       61.15       69.27      3.36 o 
 -10   3   2      454.09      504.71      7.72 o 
  -9   3   2     3622.63     3529.36     30.58 o 
  -8   3   2     4812.23     5364.91     45.97 o 
  -7   3   2     2653.89     2682.77     24.89 o 
  -6   3   2     6232.94     6377.74     59.33 o 
  -5   3   2     2181.86     2152.74     25.72 o 
  -4   3   2     2650.21     2630.56     25.73 o 
  -3   3   2     2953.15     3296.84     31.07 o 
  -2   3   2     4286.66     4506.65     65.55 o 
  -1   3   2     3460.99     4056.78     42.24 o 
   0   3   2    14679.57    15606.80    171.08 o 
   1   3   2     9384.75    10562.47    102.70 o 
   2   3   2      106.23       85.08      4.29 o 
   3   3   2     4266.85     4383.95     37.52 o 
   4   3   2     2342.37     2673.05     24.35 o 
   5   3   2        0.10        1.79      1.88 o 
   6   3   2     3354.30     3537.96     28.69 o 
   7   3   2     1147.23     1099.17     12.32 o 
   8   3   2     1413.86     1319.19     15.20 o 
   9   3   2        0.17        3.77      3.24 o 
  10   3   2     1166.92     1150.46     14.56 o 
  11   3   2      246.18      221.22      6.45 o 
  12   3   2     1847.15     1778.29     23.85 o 
  13   3   2      395.89      421.97     11.92 o 
  14   3   2       94.76       96.66     12.25 o 
  15   3   2      290.00      247.41     12.02 o 
  16   3   2      228.54      263.87     23.77 o 
  17   3   2        0.08       -1.39      9.99 o 
  18   3   2      129.10      145.59     13.53 o 
  19   3   2        1.34      -21.79     11.39 o 
  20   3   2        0.12      -13.03     11.77 o 
  21   3   2        6.98        3.88     11.18 o 
 -22   4   2        2.48       -2.99     12.68 o 
 -21   4   2       10.13       24.67     14.64 o 
 -20   4   2       35.00       31.73     13.97 o 
 -19   4   2      294.26      343.92     28.19 o 
 -18   4   2        9.59       18.97     11.45 o 
 -17   4   2      252.36      234.33     21.37 o 
 -16   4   2      276.34      256.18     14.47 o 
 -15   4   2      440.91      447.78     17.72 o 
 -14   4   2     1483.08     1482.38     22.22 o 
 -13   4   2     1742.24     1831.73     23.41 o 
 -12   4   2       57.80       71.43      4.47 o 
 -11   4   2        0.07        1.67      2.36 o 
 -10   4   2      491.52      514.61      8.64 o 
  -9   4   2       25.66       40.00      2.99 o 
  -8   4   2      289.99      285.43      5.94 o 
  -7   4   2     4650.69     4282.11     42.64 o 
  -6   4   2     2012.37     2036.00     21.00 o 
  -5   4   2      528.12      602.01      8.78 o 
  -4   4   2     2693.61     2556.89     26.06 o 
  -3   4   2     3541.26     3445.21     33.32 o 
  -2   4   2     2817.66     2852.62     73.92 o 
  -1   4   2     1945.18     1921.00     23.49 o 
   0   4   2    13566.74    14551.23    161.55 o 
   1   4   2      378.77      416.35      7.31 o 
   2   4   2       60.30       68.74      3.46 o 
   3   4   2     3363.59     3462.48     33.61 o 
   4   4   2       42.41       21.05      2.36 o 
   5   4   2     2337.61     2660.59     25.44 o 
   6   4   2     9581.66     9915.58     81.89 o 
   7   4   2     2446.43     2425.97     21.56 o 
   8   4   2     1109.40     1091.09     12.85 o 
   9   4   2       12.49       27.34      3.38 o 
  10   4   2      147.66      160.94      8.94 o 
  11   4   2     2603.61     2582.77     31.53 o 
  12   4   2     1930.70     1892.22     27.69 o 
  13   4   2      261.92      287.77     12.44 o 
  14   4   2      170.21      150.83     12.22 o 
  15   4   2       11.08       -9.35      9.15 o 
  16   4   2       11.63       -3.52      9.95 o 
  17   4   2      198.76      186.35     22.15 o 
  18   4   2      301.22      342.10     27.21 o 
  19   4   2       36.52       14.92     13.10 o 
  20   4   2       39.24       44.89     15.81 o 
  21   4   2       76.02       89.98     19.13 o 
 -22   5   2       94.74      114.01     21.90 o 
 -21   5   2       22.31        3.79     13.39 o 
 -20   5   2       58.49       84.51     18.52 o 
 -19   5   2      563.75      595.77     35.89 o 
 -18   5   2      765.82      733.09     38.13 o 
 -17   5   2       36.64       61.03     10.72 o 
 -16   5   2      599.53      578.65     21.91 o 
 -15   5   2      760.17      724.81     23.90 o 
 -14   5   2      144.33      170.10     10.61 o 
 -13   5   2       22.78       34.88      5.97 o 
 -12   5   2      458.44      449.54     13.47 o 
 -11   5   2      427.43      421.58     21.09 o 
 -10   5   2        3.24        8.11      3.02 o 
  -9   5   2      142.77      170.60      6.50 o 
  -8   5   2     1385.56     1313.30     17.85 o 
  -7   5   2        1.37        0.85      2.32 o 
  -6   5   2      165.24      144.78      5.05 o 
  -5   5   2        4.08        7.75      3.93 o 
  -4   5   2       46.48       34.55      3.35 o 
  -3   5   2      525.98      398.24      8.42 o 
  -2   5   2     4296.02     3821.95     37.30 o 
  -1   5   2       24.76       23.18      3.08 o 
   0   5   2     1779.18     1986.12     25.31 o 
   1   5   2      892.90      811.27     11.65 o 
   2   5   2     3589.38     3568.75     35.49 o 
   3   5   2     1745.01     1628.37     20.26 o 
   4   5   2     1173.01     1166.33     15.43 o 
   5   5   2       14.54       28.68      4.04 o 
   6   5   2     6310.28     6281.72     54.93 o 
   7   5   2      342.25      320.09      7.65 o 
   8   5   2       17.11        9.67      2.78 o 
   9   5   2      534.82      535.92     13.74 o 
  10   5   2      973.47      989.06     19.81 o 
  11   5   2      424.65      487.68     13.60 o 
  12   5   2       12.92        5.39      6.57 o 
  13   5   2      358.73      304.85     17.09 o 
  14   5   2       33.93       13.88      7.52 o 
  15   5   2       25.76       35.67      9.15 o 
  16   5   2      476.86      394.78     27.66 o 
  17   5   2      374.34      367.35     29.06 o 
  18   5   2       55.28       29.15     16.22 o 
  19   5   2       43.55       32.69     15.79 o 
  20   5   2       84.29      102.33     20.65 o 
 -21   6   2        2.36       20.21     14.55 o 
 -20   6   2      371.48      381.30     31.59 o 
 -19   6   2        0.23       34.91     15.16 o 
 -18   6   2       22.11       22.60     12.32 o 
 -17   6   2        1.47        2.54      8.20 o 
 -16   6   2        2.20        0.42     26.89 o 
 -15   6   2       34.99       26.36      8.67 o 
 -14   6   2       69.24       64.17      7.37 o 
 -13   6   2      316.51      327.98     12.62 o 
 -12   6   2      581.82      541.56     17.74 o 
 -11   6   2      183.81      174.23      9.81 o 
 -10   6   2        0.85        3.55      3.70 o 
  -9   6   2      325.28      378.57     10.63 o 
  -8   6   2     4069.43     3890.87     45.30 o 
  -7   6   2      968.82      939.75     13.56 o 
  -6   6   2      456.02      430.56      8.76 o 
  -5   6   2     1251.70     1123.57     15.74 o 
  -4   6   2      168.36      122.77      6.38 o 
  -3   6   2      776.98      778.60     13.29 o 
  -2   6   2       55.07       56.99      4.92 o 
  -1   6   2     2567.46     2524.09     31.90 o 
   0   6   2      284.98      299.48      8.71 o 
   1   6   2      101.02      113.95      5.38 o 
   2   6   2       30.96       21.33      4.69 o 
   3   6   2        1.30        6.70      2.88 o 
   4   6   2     5593.16     5707.99     54.89 o 
   5   6   2     7529.28     7495.30     69.89 o 
   6   6   2     5895.90     5686.21     55.02 o 
   7   6   2     2689.58     2583.02     29.04 o 
   8   6   2       70.21       78.71     10.51 o 
   9   6   2        0.14       -6.85      8.08 o 
  10   6   2     1764.74     1808.08     36.11 o 
  11   6   2     1242.28     1270.54     24.80 o 
  12   6   2      658.44      647.53     29.61 o 
  13   6   2      143.22      152.35     13.70 o 
  14   6   2       75.11       81.05     15.38 o 
  15   6   2        0.64       -7.65      7.10 o 
  16   6   2      168.64      179.20     22.65 o 
  17   6   2       59.25       30.97     13.69 o 
  18   6   2       53.10       54.27     16.15 o 
  19   6   2        1.54        3.46     14.36 o 
 -20   7   2       55.36       71.69     19.51 o 
 -19   7   2        0.28       13.47     13.93 o 
 -18   7   2       87.59       83.96     12.85 o 
 -17   7   2      996.35      986.72     31.96 o 
 -16   7   2       72.34       49.29     10.80 o 
 -15   7   2        3.80       -5.85      7.20 o 
 -14   7   2        1.84      -13.06      6.53 o 
 -13   7   2      359.01      371.69     18.66 o 
 -12   7   2       45.69       61.78      9.13 o 
 -11   7   2        0.63        1.95      6.21 o 
 -10   7   2      503.18      473.22     18.77 o 
  -9   7   2      108.87       95.27      6.98 o 
  -8   7   2      326.81      311.20      9.23 o 
  -7   7   2     2587.98     2601.83     30.23 o 
  -6   7   2       13.21        0.30      3.47 o 
  -5   7   2       11.82       -1.00      3.02 o 
  -4   7   2      206.23      212.02     12.11 o 
  -3   7   2      764.39      728.89     15.19 o 
  -2   7   2       75.40       65.99      5.89 o 
  -1   7   2      645.56      624.21     13.87 o 
   0   7   2      661.54      611.67     19.99 o 
   1   7   2      381.07      359.47     12.03 o 
   2   7   2     1020.36      995.60     18.28 o 
   3   7   2       48.31       54.61      6.34 o 
   4   7   2     1246.79     1240.10     17.94 o 
   5   7   2     3369.56     3367.30     36.53 o 
   6   7   2      820.95      754.33     17.67 o 
   7   7   2       60.94       54.88      5.12 o 
   8   7   2      259.91      268.79      9.78 o 
   9   7   2      117.59      104.88      7.34 o 
  10   7   2      137.76      133.32      9.50 o 
  11   7   2       44.87       42.92      6.74 o 
  12   7   2        1.43       -0.88      7.09 o 
  13   7   2      514.96      550.04     36.52 o 
  14   7   2      108.02      100.83     12.94 o 
  15   7   2      288.64      288.48     34.31 o 
  16   7   2      123.68      128.90     14.68 o 
  17   7   2        0.47      -15.47     11.93 o 
  18   7   2       72.80       45.70     16.36 o 
 -19   8   2       31.24       30.32     14.87 o 
 -18   8   2       71.06       56.23     12.00 o 
 -17   8   2       24.15       29.50     10.52 o 
 -16   8   2       58.60       66.76     12.24 o 
 -15   8   2      269.71      281.65     18.39 o 
 -14   8   2       29.38       32.14     12.24 o 
 -13   8   2       67.20       64.09     16.22 o 
 -12   8   2      663.33      692.72     19.49 o 
 -11   8   2      281.01      252.52     12.34 o 
 -10   8   2      302.75      304.72     14.16 o 
  -9   8   2       73.59       76.00      7.09 o 
  -8   8   2      143.99      147.99      7.68 o 
  -7   8   2        9.51       12.27      4.80 o 
  -6   8   2      361.33      323.35      9.48 o 
  -5   8   2      144.75      125.85      7.96 o 
  -4   8   2      582.51      579.32     16.19 o 
  -3   8   2       98.44      107.65     11.31 o 
  -2   8   2      448.23      430.62     12.21 o 
  -1   8   2      105.85      108.83      7.49 o 
   0   8   2       22.16       19.69      4.64 o 
   1   8   2      353.45      341.31     11.00 o 
   2   8   2      167.59      171.79      8.37 o 
   3   8   2       24.83       25.39      5.01 o 
   4   8   2     1692.61     1578.12     25.39 o 
   5   8   2     1310.68     1336.86     19.87 o 
   6   8   2        9.61        8.59      4.34 o 
   7   8   2       12.89       22.19      4.94 o 
   8   8   2     1503.63     1480.95     24.48 o 
   9   8   2     1580.62     1508.02     27.00 o 
  10   8   2      592.96      662.19     18.81 o 
  11   8   2        7.83       -1.92      8.49 o 
  12   8   2       57.26       57.15     13.07 o 
  13   8   2       19.54       16.44      9.46 o 
  14   8   2        0.47      -15.82      7.91 o 
  15   8   2      128.39      108.83     14.58 o 
  16   8   2        1.90       -0.27      8.05 o 
  17   8   2        8.04       19.41     13.23 o 
 -17   9   2       10.44        8.82      9.29 o 
 -16   9   2       12.68       14.25      9.40 o 
 -15   9   2        0.04       -2.87      8.47 o 
 -14   9   2       84.57       98.08     13.55 o 
 -13   9   2       11.13        2.85      6.19 o 
 -12   9   2        6.65        1.02      5.89 o 
 -11   9   2      132.20      134.41     10.71 o 
 -10   9   2      151.10      165.20     12.55 o 
  -9   9   2      162.99      169.79     14.59 o 
  -8   9   2       28.79       18.85      5.55 o 
  -7   9   2      371.85      352.93     18.59 o 
  -6   9   2      246.96      227.55     11.28 o 
  -5   9   2        1.69       -8.73      4.59 o 
  -4   9   2       10.52       -2.73      4.39 o 
  -3   9   2      272.63      275.81     11.29 o 
  -2   9   2      126.48      117.45      8.63 o 
  -1   9   2     1808.93     1637.20     27.35 o 
   0   9   2      350.20      287.02     11.39 o 
   1   9   2       41.33       26.54      5.88 o 
   2   9   2       19.57       21.28      7.19 o 
   3   9   2      108.80      126.97      8.80 o 
   4   9   2      242.54      233.92     16.62 o 
   5   9   2      521.11      489.87     14.01 o 
   6   9   2      143.21      134.83      9.10 o 
   7   9   2       11.40       29.63      9.36 o 
   8   9   2        0.68        4.71      4.87 o 
   9   9   2      255.84      236.79     10.84 o 
  10   9   2      318.14      345.39     14.42 o 
  11   9   2        0.86       -0.21      7.82 o 
  12   9   2      220.35      248.30     18.50 o 
  13   9   2       48.54       50.35     11.69 o 
  14   9   2        9.07        8.70      9.11 o 
  15   9   2       38.29       19.08     16.36 o 
  16   9   2        0.66        7.94      9.35 o 
 -15  10   2        0.73       14.03     16.29 o 
 -14  10   2      139.00      196.25     27.10 o 
 -13  10   2        0.01        6.20     15.10 o 
 -12  10   2       44.03       50.34     11.73 o 
 -11  10   2       62.29       43.29     12.44 o 
 -10  10   2       33.89       23.56      9.31 o 
  -9  10   2        2.09        6.75     13.79 o 
  -8  10   2      404.80      416.88     14.37 o 
  -7  10   2       11.52       11.22      5.89 o 
  -6  10   2      137.27      133.46     13.26 o 
  -5  10   2      271.67      251.72     11.41 o 
  -4  10   2       23.07       21.25      8.96 o 
  -3  10   2       91.97       98.91      9.67 o 
  -2  10   2        0.71        4.31      5.11 o 
  -1  10   2        6.43       -1.52      4.54 o 
   0  10   2      297.38      304.90     12.08 o 
   1  10   2        5.48        7.95      5.08 o 
   2  10   2       10.88       23.58      6.05 o 
   3  10   2      195.52      213.78     11.02 o 
   4  10   2      144.91      144.55     10.03 o 
   5  10   2       35.21       43.21      8.74 o 
   6  10   2      341.27      321.75     14.89 o 
   7  10   2        2.22        2.15      8.41 o 
   8  10   2        4.62        2.00      6.17 o 
   9  10   2       70.56       89.23      9.96 o 
  10  10   2       57.81       58.44     18.01 o 
  11  10   2        0.57       -4.70     15.27 o 
  12  10   2       28.77       28.67     17.53 o 
  13  10   2        3.45      -24.31     12.36 o 
  14  10   2      110.74      121.64     15.39 o 
 -13  11   2        0.41        2.49     15.61 o 
 -12  11   2        0.25      -11.80     13.85 o 
 -11  11   2       33.76       35.11     18.37 o 
 -10  11   2       19.91       12.44     16.48 o 
  -9  11   2      157.82      179.12     26.27 o 
  -8  11   2      171.49      142.81     23.08 o 
  -7  11   2       67.54       31.58     10.59 o 
  -6  11   2        9.88       -8.85      6.18 o 
  -5  11   2       78.10       78.25     12.67 o 
  -4  11   2       49.17       31.93      7.43 o 
  -3  11   2        0.16       -1.27      6.26 o 
  -2  11   2      124.36      116.38      9.92 o 
  -1  11   2       58.91       37.76     11.93 o 
   0  11   2       51.80       45.60      7.80 o 
   1  11   2      575.71      552.97     16.96 o 
   2  11   2       36.51       42.42      7.67 o 
   3  11   2       35.74       31.42      6.57 o 
   4  11   2      349.64      399.54     14.64 o 
   5  11   2        5.02        9.64      8.47 o 
   6  11   2      106.25      113.62     14.22 o 
   7  11   2      185.92      165.66     16.39 o 
   8  11   2      242.88      275.32     32.58 o 
   9  11   2      273.34      279.75     32.29 o 
  10  11   2       27.92       37.03     18.61 o 
  11  11   2      127.56      137.33     26.95 o 
  -9  12   2       22.28       44.14     18.38 o 
  -8  12   2       18.77       28.84     15.83 o 
  -7  12   2      105.50       89.83     20.71 o 
  -6  12   2        5.19       17.09     11.19 o 
  -5  12   2       10.61       28.75     16.28 o 
  -4  12   2       67.64       65.98     14.04 o 
  -3  12   2        7.48      -20.67     10.34 o 
  -2  12   2      371.77      409.68     25.64 o 
  -1  12   2       35.68       47.25     13.86 o 
   0  12   2       19.62       30.95     13.90 o 
   1  12   2       83.72       91.22     15.32 o 
   2  12   2        6.41        8.42     11.34 o 
   3  12   2        6.86        0.20      9.11 o 
   4  12   2        0.17       11.92     10.44 o 
   5  12   2       13.77       44.70     17.58 o 
   6  12   2       20.04        6.96     14.42 o 
   7  12   2        7.36       27.10     18.34 o 
   8  12   2       66.81       89.82     24.39 o 
  -2  13   2       48.93       68.19     16.85 o 
  -1  13   2      251.86      255.57     23.18 o 
   0  13   2       18.95       31.01     29.02 o 
 -24   1   3        8.06       -1.30      8.78 o 
 -23   1   3      100.48      118.61     14.68 o 
 -22   1   3        0.02       -0.33     13.25 o 
 -21   1   3       38.09       44.04     10.57 o 
 -20   1   3      190.30      169.46     14.82 o 
 -19   1   3       15.00        3.07      7.63 o 
 -18   1   3      484.94      489.54     19.89 o 
 -17   1   3       67.32       78.28      8.19 o 
 -16   1   3     1736.30     1765.15     28.82 o 
 -15   1   3      437.97      426.44      7.62 o 
 -14   1   3     1232.16     1140.25     13.67 o 
 -13   1   3      127.50      150.47      4.16 o 
 -12   1   3      618.70      616.41      8.03 o 
 -11   1   3     1714.41     1557.57     14.31 o 
 -10   1   3      749.74      665.52      8.31 o 
  -9   1   3     3821.72     3640.75     27.46 o 
  -8   1   3     2131.70     2401.65     19.79 o 
  -7   1   3     1823.20     1843.89     14.92 o 
  -6   1   3     1350.79     1305.69     11.52 o 
  -5   1   3    14301.71    14980.37    101.95 o 
  -4   1   3     8998.82     8993.69     63.43 o 
  -3   1   3      653.93      643.22     13.86 o 
  -2   1   3     8008.93     8535.20    127.04 o 
  -1   1   3     7930.44     8171.02     78.13 o 
   0   1   3     7543.10     7510.32     63.89 o 
   1   1   3     9223.92     9702.46     76.06 o 
   2   1   3      853.35      916.57      7.49 o 
   3   1   3       27.37       23.67      1.84 o 
   4   1   3      114.60      170.99      5.10 o 
   5   1   3      113.34      111.82      3.10 o 
   6   1   3     1210.54     1284.69     11.48 o 
   7   1   3     6204.63     6256.71     46.35 o 
   8   1   3      406.06      405.13      5.46 o 
   9   1   3       51.81       69.54      4.15 o 
  10   1   3     1442.14     1477.84     15.69 o 
  11   1   3     2448.06     2357.14     20.70 o 
  12   1   3     3399.64     3412.27     44.12 o 
  13   1   3      278.54      250.95     15.64 o 
  14   1   3       81.37       89.89      8.30 o 
  15   1   3     1571.92     1536.61     40.07 o 
  16   1   3        9.13       15.53      7.83 o 
  17   1   3      869.21      884.25     27.33 o 
  18   1   3        0.27       -6.75     10.62 o 
  19   1   3       41.40       54.15     14.43 o 
  20   1   3       41.44       38.79     17.99 o 
  21   1   3       67.23       82.97     12.48 o 
  22   1   3       66.72       85.25     22.39 o 
 -23   2   3      209.33      191.11     17.17 o 
 -22   2   3       99.18      132.48     14.63 o 
 -21   2   3        0.50       14.33     15.34 o 
 -20   2   3      212.73      208.99     16.25 o 
 -19   2   3      281.43      293.30     16.69 o 
 -18   2   3        3.34        8.00      7.08 o 
 -17   2   3      727.63      741.72     22.69 o 
 -16   2   3      341.07      381.72     11.63 o 
 -15   2   3      192.98      172.15      6.40 o 
 -14   2   3     1093.61     1047.12     14.19 o 
 -13   2   3       14.38       17.53      3.28 o 
 -12   2   3        6.96        2.90      1.86 o 
 -11   2   3      749.45      655.42      8.19 o 
 -10   2   3      805.67      800.72      9.00 o 
  -9   2   3      149.47      228.69      4.50 o 
  -8   2   3      545.88      592.23      6.94 o 
  -7   2   3     4665.60     4280.08     32.67 o 
  -6   2   3     9025.63     9269.78     66.40 o 
  -5   2   3     3578.88     3623.57     29.88 o 
  -4   2   3     4179.40     4267.93     39.91 o 
  -3   2   3      386.47      327.30      6.85 o 
  -2   2   3     4793.18     5128.02     51.07 o 
  -1   2   3       30.23       24.72      1.71 o 
   0   2   3    11050.25    11035.88     79.58 o 
   1   2   3    16558.59    17430.79    133.81 o 
   2   2   3    41850.29    42842.61    380.94 o 
   3   2   3      444.68      352.40      5.16 o 
   4   2   3    28656.78    29880.51    327.36 o 
   5   2   3     2695.21     3028.52     21.64 o 
   6   2   3      578.18      594.21      7.26 o 
   7   2   3     6369.84     6738.13     56.86 o 
   8   2   3        1.56        1.51      1.65 o 
   9   2   3     1009.13      952.95     11.51 o 
  10   2   3     2058.93     2181.54     24.94 o 
  11   2   3     1789.41     1746.59     26.59 o 
  12   2   3       39.78       39.24      5.39 o 
  13   2   3     1300.75     1286.03     25.55 o 
  14   2   3      850.45      895.13     21.33 o 
  15   2   3      296.69      282.00     26.37 o 
  16   2   3     1363.80     1457.22     35.12 o 
  17   2   3      144.93      143.66     13.55 o 
  18   2   3      618.64      672.96     24.75 o 
  19   2   3      100.16       99.50     12.31 o 
  20   2   3       14.53        2.25      8.79 o 
  21   2   3      163.34      149.93     15.14 o 
 -23   3   3       44.88       56.23     17.16 o 
 -22   3   3      327.20      382.76     30.76 o 
 -21   3   3       20.22       33.08     14.62 o 
 -20   3   3       23.92       36.22      9.43 o 
 -19   3   3        7.12       -3.84      6.99 o 
 -18   3   3       25.96       44.23      9.06 o 
 -17   3   3      745.86      796.59     23.96 o 
 -16   3   3        0.26        2.49      7.51 o 
 -15   3   3      230.61      230.96      8.10 o 
 -14   3   3      676.76      635.40     10.88 o 
 -13   3   3      532.69      492.35      9.19 o 
 -12   3   3      581.16      600.05      8.85 o 
 -11   3   3     1332.46     1282.40     13.78 o 
 -10   3   3      780.26      808.91     11.11 o 
  -9   3   3     6307.97     6436.99     48.62 o 
  -8   3   3     6533.68     7016.52     52.27 o 
  -7   3   3     1937.87     1971.12     18.11 o 
  -6   3   3     3203.20     3334.29     30.49 o 
  -5   3   3      691.39      666.99      9.68 o 
  -4   3   3     2044.19     2012.33     19.00 o 
  -3   3   3      653.43      608.42     11.13 o 
  -2   3   3     2234.84     2374.26     26.60 o 
  -1   3   3     8698.51     8987.30    100.84 o 
   0   3   3     2431.65     2890.49     36.48 o 
   1   3   3    11320.57    11582.28     99.68 o 
   2   3   3      602.40      624.93      8.65 o 
   3   3   3     1459.90     1530.70     15.31 o 
   4   3   3     3944.33     4127.03     35.70 o 
   5   3   3      915.46      985.01     10.10 o 
   6   3   3      499.23      496.88      6.70 o 
   7   3   3     5272.67     5032.18     44.58 o 
   8   3   3     2956.30     2838.20     27.64 o 
   9   3   3      150.01      148.52      5.62 o 
  10   3   3      189.79      165.28      6.22 o 
  11   3   3      727.94      711.78     11.26 o 
  12   3   3      497.63      477.09     12.16 o 
  13   3   3     1930.01     1889.66     28.02 o 
  14   3   3      121.83      153.08     10.41 o 
  15   3   3      235.91      237.62     14.37 o 
  16   3   3        1.94        1.04     13.65 o 
  17   3   3        0.25       -2.14      9.86 o 
  18   3   3      185.42      189.73     15.27 o 
  19   3   3      207.39      212.62     25.52 o 
  20   3   3        7.04       -5.12     11.69 o 
  21   3   3       44.95       24.18     15.00 o 
 -23   4   3       53.76       42.14     15.75 o 
 -22   4   3       65.44       34.44     16.39 o 
 -21   4   3       97.18       89.05     18.50 o 
 -20   4   3        2.81       17.77     12.77 o 
 -19   4   3      180.34      175.68     21.84 o 
 -18   4   3      268.71      269.17     23.03 o 
 -17   4   3       45.08       57.43      9.34 o 
 -16   4   3       80.90       78.56     10.12 o 
 -15   4   3      204.18      200.71      8.52 o 
 -14   4   3      143.07      138.27      6.87 o 
 -13   4   3      661.37      584.99     11.62 o 
 -12   4   3       39.34       49.51      3.97 o 
 -11   4   3     2779.67     2738.93     27.34 o 
 -10   4   3        5.58       13.16      2.84 o 
  -9   4   3     1049.94     1126.41     13.62 o 
  -8   4   3     1187.69     1135.47     14.48 o 
  -7   4   3      511.82      518.48      9.35 o 
  -6   4   3      390.36      406.23      8.26 o 
  -5   4   3       76.02      119.57      4.07 o 
  -4   4   3      452.19      512.59     10.91 o 
  -3   4   3       36.54       62.59      3.68 o 
  -2   4   3     7972.87     8576.89     85.87 o 
  -1   4   3      290.77      305.60      7.61 o 
   0   4   3       24.76       34.35      4.59 o 
   1   4   3      710.34      736.68     10.25 o 
   2   4   3      516.83      559.29      8.71 o 
   3   4   3      297.41      432.89     10.13 o 
   4   4   3     1507.86     1425.94     25.45 o 
   5   4   3    15798.90    17047.22    137.18 o 
   6   4   3     1259.64     1263.65     14.56 o 
   7   4   3     1224.64     1289.34     13.25 o 
   8   4   3       33.17       32.91      3.08 o 
   9   4   3      771.50      756.15     12.93 o 
  10   4   3     1750.86     1700.33     22.76 o 
  11   4   3        5.95       -0.70      4.10 o 
  12   4   3     3373.08     3140.34     40.36 o 
  13   4   3       97.93       90.80      8.49 o 
  14   4   3      145.97      205.85     13.98 o 
  15   4   3      987.19      950.22     40.03 o 
  16   4   3      244.01      189.05     21.78 o 
  17   4   3        1.31        5.39     10.72 o 
  18   4   3        5.17        2.78     12.64 o 
  19   4   3      289.72      273.64     28.63 o 
  20   4   3       15.71       19.51     13.47 o 
  21   4   3       15.53       18.24     13.32 o 
 -22   5   3       12.36       -2.49     13.42 o 
 -21   5   3       19.77       30.55     14.56 o 
 -20   5   3       33.88       24.32     14.56 o 
 -19   5   3      184.37      214.02     24.88 o 
 -18   5   3        6.83        9.47      8.14 o 
 -17   5   3        0.50        4.46      7.83 o 
 -16   5   3      138.89      150.02     23.60 o 
 -15   5   3       54.39       58.98      9.35 o 
 -14   5   3      437.30      409.49     14.50 o 
 -13   5   3     2443.85     2409.27     37.55 o 
 -12   5   3      798.13      797.29     18.10 o 
 -11   5   3      434.74      451.95     10.87 o 
 -10   5   3      417.58      431.44      9.70 o 
  -9   5   3        3.08        3.89      3.15 o 
  -8   5   3      797.01      809.82     13.18 o 
  -7   5   3     2766.98     2699.96     29.96 o 
  -6   5   3       54.99       46.70      3.38 o 
  -5   5   3     1289.48     1310.74     16.61 o 
  -4   5   3       63.84       64.08      3.85 o 
  -3   5   3       86.33      104.73      7.26 o 
  -2   5   3      316.25      318.82     14.36 o 
  -1   5   3      319.44      337.94      8.48 o 
   0   5   3       38.73       39.61      3.46 o 
   1   5   3     2490.15     2480.50     26.28 o 
   2   5   3      182.88      188.37      5.90 o 
   3   5   3    18944.18    19850.09    170.70 o 
   4   5   3     5500.61     5939.44     52.02 o 
   5   5   3       75.57       85.46      5.93 o 
   6   5   3     3127.78     3134.51     30.42 o 
   7   5   3        7.40       12.87      2.88 o 
   8   5   3      326.89      332.37     10.32 o 
   9   5   3     4965.01     4890.52     62.84 o 
  10   5   3      505.14      482.27     13.60 o 
  11   5   3      656.69      713.77     22.70 o 
  12   5   3       19.58        6.01      7.07 o 
  13   5   3       27.37       28.43     19.62 o 
  14   5   3      608.34      593.72     22.14 o 
  15   5   3       35.81       35.74     13.42 o 
  16   5   3        2.98      -13.80      9.41 o 
  17   5   3      184.38      126.96     20.38 o 
  18   5   3        0.38       19.02     13.97 o 
  19   5   3       31.85       32.26     14.36 o 
  20   5   3      232.28      270.12     29.02 o 
 -21   6   3        0.78        0.33     13.14 o 
 -20   6   3      107.53      116.95     21.16 o 
 -19   6   3       25.43       33.68     14.14 o 
 -18   6   3       11.20       14.90      8.30 o 
 -17   6   3      388.83      393.57     31.45 o 
 -16   6   3       29.23       22.44      8.36 o 
 -15   6   3      521.87      554.12     26.41 o 
 -14   6   3      482.20      458.87     14.91 o 
 -13   6   3        7.77       17.07      5.43 o 
 -12   6   3      315.27      352.26     12.75 o 
 -11   6   3      261.29      236.08      8.86 o 
 -10   6   3       66.54       66.18      5.79 o 
  -9   6   3     1430.18     1295.85     22.93 o 
  -8   6   3     1898.04     1803.37     23.30 o 
  -7   6   3      485.15      481.60     13.60 o 
  -6   6   3     1259.81     1251.60     18.87 o 
  -5   6   3       64.13       63.10      4.38 o 
  -4   6   3        4.60       10.71      2.89 o 
  -3   6   3     1439.94     1400.90     17.78 o 
  -2   6   3       73.02       72.94      5.28 o 
  -1   6   3        2.08       -3.99      3.54 o 
   0   6   3       42.93       42.79      7.06 o 
   1   6   3      528.51      550.29     10.08 o 
   2   6   3       39.02       42.45      9.73 o 
   3   6   3     3652.08     3628.31     37.31 o 
   4   6   3     1730.69     1730.28     21.43 o 
   5   6   3        9.85       16.17      5.01 o 
   6   6   3     6444.74     6157.92     58.90 o 
   7   6   3     1138.06     1090.61     16.07 o 
   8   6   3      374.06      358.73     10.26 o 
   9   6   3      746.32      675.16     14.29 o 
  10   6   3       25.94       34.30      6.10 o 
  11   6   3       80.82       87.66     10.91 o 
  12   6   3      188.19      189.38     14.91 o 
  13   6   3      131.51      110.10     14.97 o 
  14   6   3      469.79      481.83     20.72 o 
  15   6   3       17.93        9.14     12.71 o 
  16   6   3        6.70       18.75     12.96 o 
  17   6   3       32.37        8.49     13.56 o 
  18   6   3       49.64       65.99     18.36 o 
  19   6   3      488.47      607.33     38.16 o 
 -20   7   3      442.84      543.84     36.53 o 
 -19   7   3       31.75       49.99     11.84 o 
 -18   7   3        0.01        1.29      8.47 o 
 -17   7   3        0.55       -6.67      8.49 o 
 -16   7   3        6.11       12.40      8.44 o 
 -15   7   3       55.44       79.56     11.70 o 
 -14   7   3      180.12      200.50     11.55 o 
 -13   7   3        6.78        5.31      5.12 o 
 -12   7   3      145.15      138.33      9.73 o 
 -11   7   3       79.50       64.40      9.83 o 
 -10   7   3        4.92       12.87      4.58 o 
  -9   7   3      832.83      739.51     20.18 o 
  -8   7   3       39.22       50.07      5.78 o 
  -7   7   3      817.32      776.07     14.76 o 
  -6   7   3     1306.92     1209.21     17.64 o 
  -5   7   3       21.87       25.46      3.76 o 
  -4   7   3      340.56      328.93     11.68 o 
  -3   7   3      712.34      705.32     23.10 o 
  -2   7   3      871.57      809.03     18.02 o 
  -1   7   3      432.75      399.19     11.08 o 
   0   7   3      463.00      434.74     11.74 o 
   1   7   3     1129.76     1056.72     19.17 o 
   2   7   3      121.42      132.11      6.31 o 
   3   7   3     1643.55     1622.40     21.23 o 
   4   7   3     2687.68     2696.86     30.79 o 
   5   7   3     6400.79     6331.07     61.55 o 
   6   7   3      410.22      403.37     10.05 o 
   7   7   3      207.18      206.10      8.92 o 
   8   7   3      458.59      458.15     13.69 o 
   9   7   3        2.71       -4.07      5.97 o 
  10   7   3        0.27        5.25      5.00 o 
  11   7   3      218.02      229.88     16.47 o 
  12   7   3        3.02        6.40      7.35 o 
  13   7   3      424.90      462.53     21.46 o 
  14   7   3       25.47       26.00     10.10 o 
  15   7   3       57.88       53.03     21.47 o 
  16   7   3       26.87       12.62     12.75 o 
  17   7   3       16.16       31.69     15.60 o 
  18   7   3       65.59       98.77     20.42 o 
 -19   8   3        0.00        3.33      8.83 o 
 -18   8   3        5.21       13.62     13.97 o 
 -17   8   3       88.78      112.99     13.87 o 
 -16   8   3      150.76      149.25     15.44 o 
 -15   8   3       48.49       57.95     22.57 o 
 -14   8   3       34.23       25.26     10.87 o 
 -13   8   3        9.38        7.99      5.99 o 
 -12   8   3       79.00       84.06      8.83 o 
 -11   8   3      218.21      234.57     12.20 o 
 -10   8   3      622.56      622.26     15.37 o 
  -9   8   3      649.67      674.05     15.61 o 
  -8   8   3       15.79       15.23      5.05 o 
  -7   8   3      268.67      260.62      8.95 o 
  -6   8   3       10.64        7.97      4.90 o 
  -5   8   3       98.14       93.75      7.15 o 
  -4   8   3      549.29      534.32     13.74 o 
  -3   8   3      358.19      302.03     10.53 o 
  -2   8   3      101.00       85.16      6.89 o 
  -1   8   3        5.04        0.29      3.80 o 
   0   8   3      101.16       75.80      6.57 o 
   1   8   3       23.11       12.97      5.04 o 
   2   8   3       14.20       15.04      6.10 o 
   3   8   3      175.27      173.00      9.18 o 
   4   8   3      875.69      887.74     16.80 o 
   5   8   3      978.06      976.77     16.97 o 
   6   8   3      366.78      386.11     10.85 o 
   7   8   3       21.20       22.10      5.69 o 
   8   8   3      642.89      614.96     20.73 o 
   9   8   3      440.25      430.24     12.88 o 
  10   8   3      294.97      350.83     20.85 o 
  11   8   3      644.84      704.54     25.84 o 
  12   8   3       18.70       39.37     10.70 o 
  13   8   3     1263.94     1357.38     60.59 o 
  14   8   3        9.14       -5.90      8.69 o 
  15   8   3        3.03        4.74      8.61 o 
  16   8   3        1.65        9.72      9.30 o 
  17   8   3       31.05       43.93     15.79 o 
 -17   9   3        8.31       13.20      9.44 o 
 -16   9   3        1.54       -1.06      8.71 o 
 -15   9   3        9.56       17.77      9.39 o 
 -14   9   3       63.96       78.18     12.72 o 
 -13   9   3       35.72       35.50      7.34 o 
 -12   9   3      196.54      196.24     18.99 o 
 -11   9   3      139.68      134.82     10.61 o 
 -10   9   3        6.37        4.33     10.28 o 
  -9   9   3       77.64       67.81      8.60 o 
  -8   9   3       27.66       29.90      8.35 o 
  -7   9   3       10.83        7.99      4.91 o 
  -6   9   3       34.79       28.31      5.89 o 
  -5   9   3       21.02       14.29      4.51 o 
  -4   9   3      703.74      679.02     16.59 o 
  -3   9   3      168.80      165.50      9.90 o 
  -2   9   3     1250.72     1141.80     22.23 o 
  -1   9   3      611.58      565.58     15.33 o 
   0   9   3      144.16      129.78      9.11 o 
   1   9   3       15.16        5.53      5.72 o 
   2   9   3        3.00        1.74      5.25 o 
   3   9   3       45.19       66.77      7.18 o 
   4   9   3      305.25      267.65     13.41 o 
   5   9   3      594.78      589.78     15.52 o 
   6   9   3      166.34      148.67     10.89 o 
   7   9   3        1.54        1.07      5.18 o 
   8   9   3       69.76       67.72      7.07 o 
   9   9   3      149.85      175.28     10.15 o 
  10   9   3       68.78       82.83     12.05 o 
  11   9   3      195.72      238.70     18.26 o 
  12   9   3      158.59      149.60     15.83 o 
  13   9   3        5.12       -7.34      8.52 o 
  14   9   3       15.32       11.55      8.93 o 
  15   9   3        2.34       18.14     10.18 o 
 -15  10   3      194.45      179.71     27.61 o 
 -14  10   3       11.19       37.60     17.73 o 
 -13  10   3        0.05        2.17      7.61 o 
 -12  10   3       14.55       25.13      9.70 o 
 -11  10   3       71.17       67.48     11.63 o 
 -10  10   3      105.93      138.96     14.86 o 
  -9  10   3      125.51      102.72     13.31 o 
  -8  10   3       40.87       52.20      8.61 o 
  -7  10   3      217.33      237.95     12.04 o 
  -6  10   3       47.10       44.38      7.18 o 
  -5  10   3       17.24       20.10      6.91 o 
  -4  10   3       74.14       72.88     12.59 o 
  -3  10   3      198.66      193.20     10.96 o 
  -2  10   3        2.88        5.11      4.95 o 
  -1  10   3        0.18       -6.77      4.68 o 
   0  10   3       43.10       49.19     10.92 o 
   1  10   3      145.83      139.36      9.74 o 
   2  10   3       89.52       93.10      9.96 o 
   3  10   3      703.10      746.50     18.62 o 
   4  10   3      162.92      162.81     10.44 o 
   5  10   3        1.06        3.53      5.77 o 
   6  10   3     2131.01     2185.84     58.42 o 
   7  10   3       33.78       34.72      8.08 o 
   8  10   3      757.84      761.67     21.83 o 
   9  10   3      107.18       91.39     13.39 o 
  10  10   3       84.05       52.69     18.73 o 
  11  10   3      191.29      242.14     30.29 o 
  12  10   3      343.70      357.91     32.59 o 
  13  10   3       25.90       -4.26      8.63 o 
 -13  11   3        0.54        4.77     14.78 o 
 -12  11   3      119.29      144.54     26.07 o 
 -11  11   3       26.52       26.42     17.43 o 
 -10  11   3        0.02      -16.81     14.09 o 
  -9  11   3       55.00       30.20     16.83 o 
  -8  11   3        0.12        4.80     11.87 o 
  -7  11   3        5.92       13.27      9.68 o 
  -6  11   3        1.73        1.52     10.92 o 
  -5  11   3      332.13      323.43     16.91 o 
  -4  11   3       54.14       64.45      8.26 o 
  -3  11   3        9.69        8.83      6.03 o 
  -2  11   3       18.34       13.06      7.72 o 
  -1  11   3      197.98      177.91     11.63 o 
   0  11   3        1.16       -1.87      5.91 o 
   1  11   3      440.30      440.18     17.76 o 
   2  11   3       81.82       76.42     11.18 o 
   3  11   3        5.89       13.38      6.25 o 
   4  11   3        1.89       10.35      6.08 o 
   5  11   3       42.11       52.97     18.83 o 
   6  11   3      251.70      260.83     35.34 o 
   7  11   3      102.97      115.15     14.79 o 
   8  11   3        7.76        5.10     15.98 o 
   9  11   3       52.29       36.24     19.70 o 
  10  11   3       40.70       21.28     18.63 o 
  11  11   3       11.83        2.92     15.94 o 
  -9  12   3      130.45      178.86     26.14 o 
  -8  12   3        2.69      -13.23     12.12 o 
  -7  12   3       32.55       40.47     17.46 o 
  -6  12   3       29.90        6.16      6.24 o 
  -5  12   3        0.28        4.92     10.65 o 
  -4  12   3        0.08        7.95     11.29 o 
  -3  12   3       28.92       22.86     12.77 o 
  -2  12   3      482.86      463.53     25.93 o 
  -1  12   3       15.60       21.53     21.61 o 
   0  12   3        9.33       12.86     12.32 o 
   1  12   3        3.10       23.91     12.87 o 
   2  12   3        4.01       -4.75     11.29 o 
   3  12   3       39.77       44.00     15.08 o 
   4  12   3       71.46       49.20     17.95 o 
   5  12   3       20.63       11.19     14.60 o 
   6  12   3       13.37        5.49     15.66 o 
   7  12   3        3.46       -1.27     16.14 o 
 -24   0   4        0.82        2.85     13.08 o 
 -23   0   4       18.38       16.84     12.66 o 
 -22   0   4        2.53        8.66     12.52 o 
 -21   0   4      856.06      869.66     40.59 o 
 -20   0   4      358.37      397.00     28.10 o 
 -19   0   4      547.10      554.93     30.56 o 
 -18   0   4      139.51      149.32     17.65 o 
 -17   0   4       58.52       61.47      9.11 o 
 -16   0   4     4263.62     4104.00     57.42 o 
 -15   0   4     4304.11     4328.06     66.57 o 
 -14   0   4      212.35      230.44      7.03 o 
 -13   0   4     4687.50     4323.55     40.94 o 
 -12   0   4       74.44       56.40      3.53 o 
 -11   0   4     2249.37     2397.78     27.14 o 
 -10   0   4      167.71      207.47      6.03 o 
  -9   0   4       35.85       24.40      3.01 o 
  -8   0   4     2454.76     2555.69     43.78 o 
  -7   0   4    26617.89    26012.92    316.00 o 
  -6   0   4      530.03      492.19     10.72 o 
  -5   0   4     9422.19     9943.53    103.54 o 
  -4   0   4       40.89       37.72      2.88 o 
  -3   0   4     5565.53     5584.43     90.75 o 
  -2   0   4   191033.45   146327.25   2242.46 o 
  -1   0   4     1351.24     1297.77     22.38 o 
   0   0   4      301.26      223.63      7.65 o 
   1   0   4     1235.89     1314.07     16.50 o 
   2   0   4      349.29      333.63      4.75 o 
   3   0   4      926.14     1072.01     15.29 o 
   4   0   4    17217.76    17855.38    219.66 o 
   5   0   4     2254.49     2228.30     29.71 o 
   6   0   4      731.29      803.87     26.87 o 
   7   0   4      200.02      120.32      4.94 o 
   8   0   4      954.73      999.73     16.63 o 
   9   0   4    16039.98    15260.43    225.10 o 
  10   0   4     1402.84     1382.95     65.82 o 
  11   0   4      891.83      843.64     23.32 o 
  12   0   4     5212.72     4907.67     84.14 o 
  13   0   4      267.87      257.65     20.37 o 
  14   0   4      632.73      658.57     29.47 o 
  15   0   4     1883.43     1880.89     57.45 o 
  16   0   4       93.33       69.95     14.69 o 
  17   0   4      113.77       92.88     16.46 o 
  18   0   4      255.13      263.36     26.14 o 
  19   0   4      146.66      160.51     22.01 o 
  20   0   4      594.77      623.06     36.41 o 
  21   0   4        1.71       16.47     13.08 o 
 -24   1   4       34.44       29.62     10.57 o 
 -23   1   4       21.23       22.64     10.31 o 
 -22   1   4      457.97      532.43     23.33 o 
 -21   1   4       27.22       26.87     13.23 o 
 -20   1   4       20.83       33.14      9.50 o 
 -19   1   4      123.23      112.05     12.28 o 
 -18   1   4       80.11       68.51      9.78 o 
 -17   1   4        0.89        2.09      5.06 o 
 -16   1   4       49.05       53.26      4.40 o 
 -15   1   4     2248.42     2200.49     20.36 o 
 -14   1   4      997.49     1051.25     11.52 o 
 -13   1   4     3998.05     3835.43     30.38 o 
 -12   1   4     2771.82     2614.73     21.86 o 
 -11   1   4     1786.36     1866.74     16.50 o 
 -10   1   4      160.09      205.20      4.33 o 
  -9   1   4     1318.41     1312.45     12.07 o 
  -8   1   4      682.64      635.59      7.14 o 
  -7   1   4    18099.52    17934.44    121.00 o 
  -6   1   4     6497.99     6413.77     47.32 o 
  -5   1   4     4569.20     4553.02     34.17 o 
  -4   1   4     1557.66     1436.72     15.42 o 
  -3   1   4     5521.12     5747.44     53.74 o 
  -2   1   4      306.23      294.94      8.34 o 
  -1   1   4     5103.60     5047.12     49.45 o 
   0   1   4     1634.68     1847.89     17.18 o 
   1   1   4     2143.08     2010.11     18.32 o 
   2   1   4     4360.70     4936.54     37.44 o 
   3   1   4     1558.53     1437.19     11.12 o 
   4   1   4      360.48      457.43      4.46 o 
   5   1   4        0.76       13.09      2.53 o 
   6   1   4     4925.35     5041.12     37.60 o 
   7   1   4      217.71      262.47      4.60 o 
   8   1   4     1234.79     1224.40     12.89 o 
   9   1   4    16028.19    16340.93    126.29 o 
  10   1   4      136.70      134.79      3.37 o 
  11   1   4       91.02       83.59      6.33 o 
  12   1   4      907.40      864.51     17.75 o 
  13   1   4      233.28      209.72     11.34 o 
  14   1   4     1185.13     1148.66     28.98 o 
  15   1   4      134.19      154.10     12.92 o 
  16   1   4      136.94      132.63     14.40 o 
  17   1   4        1.84       -1.03      7.88 o 
  18   1   4       37.41       20.44      9.02 o 
  19   1   4       91.25       98.89     12.93 o 
  20   1   4       48.11       50.27     11.20 o 
  21   1   4       51.30       35.95     10.36 o 
 -24   2   4        0.82        7.41      9.42 o 
 -23   2   4        0.14       -4.61      8.54 o 
 -22   2   4        5.11        4.76     10.28 o 
 -21   2   4        0.51       -5.85     14.82 o 
 -20   2   4      443.96      438.53     20.15 o 
 -19   2   4      135.17      158.42     13.87 o 
 -18   2   4       41.62       42.13      8.63 o 
 -17   2   4       90.70       76.06     17.41 o 
 -16   2   4       42.06       43.28      6.05 o 
 -15   2   4        2.20       -1.78      2.62 o 
 -14   2   4     1647.76     1628.87     17.52 o 
 -13   2   4        0.05       -0.19      1.98 o 
 -12   2   4     2224.56     2225.83     19.53 o 
 -11   2   4      116.84       87.07      3.47 o 
 -10   2   4       38.34       47.88      2.63 o 
  -9   2   4       27.01       23.89      2.00 o 
  -8   2   4     5367.73     5517.55     39.67 o 
  -7   2   4       16.99       36.87      2.12 o 
  -6   2   4     1440.37     1446.83     12.95 o 
  -5   2   4      299.38      290.85      8.64 o 
  -4   2   4      598.40      608.53     10.59 o 
  -3   2   4     2631.26     2808.14     34.85 o 
  -2   2   4      252.60      234.02      5.81 o 
  -1   2   4    10372.04    10625.26     83.38 o 
   0   2   4     1495.14     1545.08     13.14 o 
   1   2   4     1058.60     1043.67      8.91 o 
   2   2   4    33646.24    35810.82    244.88 o 
   3   2   4       68.56       69.29      2.98 o 
   4   2   4     9829.99    10776.13     87.17 o 
   5   2   4     1198.21     1414.48     11.80 o 
   6   2   4        7.94        5.90      2.31 o 
   7   2   4      798.13      854.33      9.43 o 
   8   2   4     1829.04     1702.10     19.56 o 
   9   2   4      147.04      151.83      4.34 o 
  10   2   4      488.01      541.66      8.35 o 
  11   2   4     1667.72     1643.72     22.05 o 
  12   2   4        2.09        2.44      4.99 o 
  13   2   4     1052.47     1080.57     23.26 o 
  14   2   4        0.32       -0.86      5.83 o 
  15   2   4       44.58       40.79     16.42 o 
  16   2   4     1678.87     1717.25     39.01 o 
  17   2   4       32.64       36.62     10.50 o 
  18   2   4        1.12        5.95      8.06 o 
  19   2   4      273.49      289.57     23.94 o 
  20   2   4       28.58       41.43     19.44 o 
  21   2   4      119.56      109.62     25.48 o 
 -23   3   4       32.01       40.33     15.94 o 
 -22   3   4       10.35       17.44     14.65 o 
 -21   3   4      125.81      133.78     19.05 o 
 -20   3   4       63.30       78.92     10.97 o 
 -19   3   4       42.58       36.63      9.02 o 
 -18   3   4       61.05       42.08      8.73 o 
 -17   3   4      611.81      641.05     17.29 o 
 -16   3   4      194.74      180.68      8.23 o 
 -15   3   4       33.07       28.14      4.09 o 
 -14   3   4     2565.99     2444.24     27.17 o 
 -13   3   4      128.24      129.41      4.82 o 
 -12   3   4      473.55      440.80      7.15 o 
 -11   3   4     1888.95     1704.08     15.97 o 
 -10   3   4       95.10      104.65      3.81 o 
  -9   3   4     8220.05     8643.43     63.77 o 
  -8   3   4     1922.85     1880.05     16.99 o 
  -7   3   4      616.62      708.37      9.26 o 
  -6   3   4    11194.34    11032.51    102.12 o 
  -5   3   4     1068.25     1130.35     12.81 o 
  -4   3   4     1675.32     1627.81     17.77 o 
  -3   3   4     3057.29     3113.84     29.74 o 
  -2   3   4      975.86     1049.37     12.68 o 
  -1   3   4     6092.72     6269.70     63.77 o 
   0   3   4     5648.69     6292.02     55.99 o 
   1   3   4     1972.02     2177.50     21.86 o 
   2   3   4     1375.62     1336.30     14.85 o 
   3   3   4     4133.08     4496.22     38.56 o 
   4   3   4       30.08       17.57      1.93 o 
   5   3   4     5119.21     5738.69     44.36 o 
   6   3   4     1556.78     1442.77     15.12 o 
   7   3   4     5391.98     5345.65     43.14 o 
   8   3   4       36.00       48.05      3.13 o 
   9   3   4     1172.73     1115.08     14.90 o 
  10   3   4     3887.08     3683.90     35.47 o 
  11   3   4     2189.33     2150.41     27.17 o 
  12   3   4        8.26       -1.33      3.96 o 
  13   3   4       30.82       19.83      5.51 o 
  14   3   4      280.14      298.14     26.90 o 
  15   3   4       71.01       69.49      9.72 o 
  16   3   4        7.26       16.06      7.42 o 
  17   3   4       23.95       42.55      9.27 o 
  18   3   4       26.63       35.91     13.91 o 
  19   3   4      103.70       69.23     17.02 o 
  20   3   4       32.51        6.51     12.08 o 
  21   3   4        5.46       31.06     15.27 o 
 -23   4   4       15.37       30.87     15.56 o 
 -22   4   4      100.85      144.33     22.91 o 
 -21   4   4       33.73       53.66     15.56 o 
 -20   4   4       19.16       14.44     12.22 o 
 -19   4   4      116.13      138.93     20.43 o 
 -18   4   4      245.82      215.52     15.08 o 
 -17   4   4       79.41       57.25      9.25 o 
 -16   4   4      598.75      613.92     21.65 o 
 -15   4   4       24.75       36.55      4.97 o 
 -14   4   4      841.68      855.36     18.61 o 
 -13   4   4       11.45        4.13      2.83 o 
 -12   4   4     1574.98     1648.14     19.04 o 
 -11   4   4      104.71      110.90      5.47 o 
 -10   4   4     1869.41     1738.34     19.07 o 
  -9   4   4     9636.96     9566.70     79.99 o 
  -8   4   4      204.82      228.53      5.57 o 
  -7   4   4     1055.19      931.89     13.95 o 
  -6   4   4      607.98      568.34     10.45 o 
  -5   4   4      227.38      266.64      9.13 o 
  -4   4   4    17638.19    18408.22    157.54 o 
  -3   4   4     3108.03     3321.73     32.40 o 
  -2   4   4     5552.61     5826.25     60.39 o 
  -1   4   4      475.11      686.49     12.27 o 
   0   4   4      242.94      252.20      7.72 o 
   1   4   4      153.77      147.55      4.54 o 
   2   4   4     1105.04     1229.24     14.89 o 
   3   4   4     4578.41     4828.98     45.19 o 
   4   4   4      997.58      973.33     11.98 o 
   5   4   4    11490.05    11767.01     96.24 o 
   6   4   4     4917.83     4951.16     39.62 o 
   7   4   4     1178.27     1167.31     12.33 o 
   8   4   4        6.13        4.11      2.22 o 
   9   4   4        5.90        6.61      3.02 o 
  10   4   4        3.03        5.22      3.47 o 
  11   4   4      131.14      151.87      9.55 o 
  12   4   4       10.02       16.02      5.79 o 
  13   4   4      526.54      592.67     17.68 o 
  14   4   4      264.32      250.79     22.99 o 
  15   4   4      124.02      122.21     18.29 o 
  16   4   4      111.13      134.27     20.02 o 
  17   4   4      493.30      544.27     33.28 o 
  18   4   4       11.69        2.10     12.33 o 
  19   4   4       77.72       80.20     19.18 o 
  20   4   4       90.34       93.02     19.12 o 
 -22   5   4       85.05      107.32     20.13 o 
 -21   5   4      449.33      486.40     32.88 o 
 -20   5   4        5.15      -10.27     11.09 o 
 -19   5   4      261.15      275.72     27.41 o 
 -18   5   4      686.73      701.21     25.24 o 
 -17   5   4      318.11      338.18     32.45 o 
 -16   5   4      309.01      289.20     18.16 o 
 -15   5   4       13.27       26.55      6.15 o 
 -14   5   4      172.31      183.64     18.36 o 
 -13   5   4      146.82      125.97      8.78 o 
 -12   5   4       71.14       61.66      5.48 o 
 -11   5   4       75.65       90.78      5.50 o 
 -10   5   4      583.17      587.52     11.66 o 
  -9   5   4      394.51      347.55      8.66 o 
  -8   5   4       52.10       65.18      4.48 o 
  -7   5   4      436.62      424.45      9.03 o 
  -6   5   4      947.36      951.00     14.01 o 
  -5   5   4     1459.43     1525.63     18.46 o 
  -4   5   4     2779.53     2451.34     28.92 o 
  -3   5   4      725.38      847.40     13.40 o 
  -2   5   4        5.44       10.77      7.05 o 
  -1   5   4     5943.93     5702.50     66.95 o 
   0   5   4       50.60       25.68      4.02 o 
   1   5   4     9049.90     9390.93     83.94 o 
   2   5   4      468.98      467.07     11.47 o 
   3   5   4     4759.79     4769.53     45.86 o 
   4   5   4     2440.69     2557.11     25.59 o 
   5   5   4       10.11        9.28      2.89 o 
   6   5   4     1215.80     1211.91     15.97 o 
   7   5   4       61.82       77.55      5.25 o 
   8   5   4      435.46      454.83     10.72 o 
   9   5   4      283.41      356.61     15.70 o 
  10   5   4       47.90       51.73      6.32 o 
  11   5   4      640.63      642.07     34.46 o 
  12   5   4     2442.11     2163.69     44.76 o 
  13   5   4      189.38      181.69     14.45 o 
  14   5   4      468.39      383.50     20.50 o 
  15   5   4      640.64      526.21     31.23 o 
  16   5   4        0.03      -11.16     11.29 o 
  17   5   4     1152.05     1357.68     53.98 o 
  18   5   4       29.99       12.71     13.92 o 
  19   5   4      178.84      167.22     23.78 o 
  20   5   4      298.72      414.06     32.11 o 
 -21   6   4       43.28       36.48     16.76 o 
 -20   6   4      101.19       52.05     15.98 o 
 -19   6   4        1.52       -2.66     12.54 o 
 -18   6   4       91.35      118.92     13.75 o 
 -17   6   4       11.72       27.38      8.74 o 
 -16   6   4       81.29      102.33     11.99 o 
 -15   6   4      687.73      686.71     18.54 o 
 -14   6   4      196.79      195.68     10.82 o 
 -13   6   4      124.37      119.98      9.07 o 
 -12   6   4       11.22        8.21      5.37 o 
 -11   6   4       84.91      105.53      7.05 o 
 -10   6   4     2460.32     2341.93     31.25 o 
  -9   6   4      437.62      440.20     10.76 o 
  -8   6   4      127.68      115.48      6.75 o 
  -7   6   4      771.51      738.73     13.07 o 
  -6   6   4      481.88      460.99      9.58 o 
  -5   6   4     5600.52     5506.82     53.25 o 
  -4   6   4     1569.49     1537.19     21.13 o 
  -3   6   4      963.49      943.79     13.68 o 
  -2   6   4     2254.54     2414.14     30.97 o 
  -1   6   4      295.48      286.52      7.09 o 
   0   6   4      836.25      837.31     12.84 o 
   1   6   4     1398.68     1350.58     17.59 o 
   2   6   4      110.88      105.99      5.37 o 
   3   6   4     2077.71     2018.79     23.87 o 
   4   6   4      282.78      292.48     14.54 o 
   5   6   4      105.34      101.75      6.00 o 
   6   6   4     1108.68     1090.30     16.07 o 
   7   6   4      153.62      153.77      7.55 o 
   8   6   4     1634.34     1598.52     23.62 o 
   9   6   4        0.54       -1.33      5.09 o 
  10   6   4       86.46      104.54      8.38 o 
  11   6   4      877.62      894.70     26.79 o 
  12   6   4      351.36      385.71     18.36 o 
  13   6   4       31.22       28.11      8.97 o 
  14   6   4        0.04       12.18      8.32 o 
  15   6   4        0.43       -8.31      9.71 o 
  16   6   4      247.20      208.87     24.11 o 
  17   6   4        0.08       -8.76     11.53 o 
  18   6   4       14.39       12.40     14.04 o 
  19   6   4       12.03       26.49     15.08 o 
 -20   7   4        8.71      -22.87     11.44 o 
 -19   7   4        0.38        7.64      9.03 o 
 -18   7   4      114.30      122.54     16.38 o 
 -17   7   4      691.53      755.57     27.25 o 
 -16   7   4      136.37      107.06     12.85 o 
 -15   7   4      324.94      296.81     19.02 o 
 -14   7   4        4.93       -1.73      4.70 o 
 -13   7   4       16.06       17.70      5.80 o 
 -12   7   4        4.97        0.90      4.59 o 
 -11   7   4        6.42        8.99      4.50 o 
 -10   7   4      289.92      269.02      9.99 o 
  -9   7   4     1636.80     1582.60     24.51 o 
  -8   7   4      287.82      304.53     10.37 o 
  -7   7   4      392.51      339.25      9.19 o 
  -6   7   4        0.05       -3.35      5.09 o 
  -5   7   4      512.22      487.14     15.73 o 
  -4   7   4       39.12       48.84      5.41 o 
  -3   7   4     1274.53     1249.75     26.60 o 
  -2   7   4     1986.02     1954.11     29.26 o 
  -1   7   4     1162.35     1188.74     20.16 o 
   0   7   4        0.87        0.17      2.88 o 
   1   7   4       32.52       21.04      4.44 o 
   2   7   4      304.38      296.33      8.50 o 
   3   7   4      520.24      523.28     11.17 o 
   4   7   4        5.15        0.28      4.21 o 
   5   7   4      272.34      272.55      9.34 o 
   6   7   4       64.65       65.08      5.48 o 
   7   7   4     1192.78     1201.30     20.50 o 
   8   7   4       32.89       25.15      4.81 o 
   9   7   4       86.63      101.76      7.28 o 
  10   7   4     1121.41     1023.79     64.79 o 
  11   7   4       28.84       31.37      8.86 o 
  12   7   4      748.25      773.43     26.80 o 
  13   7   4      907.74     1014.34     31.29 o 
  14   7   4      330.25      324.92     19.11 o 
  15   7   4        0.01      -14.85      8.59 o 
  16   7   4      115.02      135.07     22.03 o 
  17   7   4       24.37       32.57     16.44 o 
  18   7   4      420.72      442.45     34.09 o 
 -19   8   4       78.39       83.74     13.45 o 
 -18   8   4        0.16       11.88      9.27 o 
 -17   8   4      212.33      253.11     28.93 o 
 -16   8   4       17.59       25.49      9.80 o 
 -15   8   4        0.60       14.14      9.21 o 
 -14   8   4      292.25      324.47     14.25 o 
 -13   8   4       68.75       66.77      8.32 o 
 -12   8   4       74.54       74.74      8.44 o 
 -11   8   4     1233.75     1179.96     46.94 o 
 -10   8   4       66.47       70.94      9.96 o 
  -9   8   4      319.57      288.57     10.80 o 
  -8   8   4      960.75      890.47     22.51 o 
  -7   8   4       51.23       51.53      4.96 o 
  -6   8   4     1833.20     1788.68     27.79 o 
  -5   8   4      271.49      274.02     11.60 o 
  -4   8   4      176.51      168.38     10.28 o 
  -3   8   4      579.69      565.05     16.50 o 
  -2   8   4       10.30        5.70      4.21 o 
  -1   8   4        2.41        3.38      4.21 o 
   0   8   4      713.15      634.25     35.09 o 
   1   8   4      126.49      128.44      8.00 o 
   2   8   4       62.66       54.79      6.04 o 
   3   8   4     1417.29     1314.33     22.53 o 
   4   8   4     1002.63      998.34     16.71 o 
   5   8   4      600.05      592.40     17.29 o 
   6   8   4      275.68      283.43     13.20 o 
   7   8   4      544.58      533.74     14.79 o 
   8   8   4      453.40      443.88     13.23 o 
   9   8   4        2.56        6.51      4.64 o 
  10   8   4     1318.84     1313.57     35.20 o 
  11   8   4       28.63       35.11     12.33 o 
  12   8   4        0.03        9.55      9.61 o 
  13   8   4       30.70       27.04     10.78 o 
  14   8   4       62.38       75.90     12.91 o 
  15   8   4       62.28       58.24     12.12 o 
  16   8   4       12.89       18.62     12.79 o 
 -18   9   4       24.53       21.04     10.18 o 
 -17   9   4        0.80       10.01      8.91 o 
 -16   9   4      449.79      486.61     23.54 o 
 -15   9   4       61.81       48.20     11.52 o 
 -14   9   4       69.81       60.58      8.67 o 
 -13   9   4       21.89       20.15      6.55 o 
 -12   9   4       72.04       75.57      8.80 o 
 -11   9   4       30.14       32.34      6.94 o 
 -10   9   4       47.81       44.62      9.40 o 
  -9   9   4       66.75       59.72      8.22 o 
  -8   9   4       12.74       14.32      6.14 o 
  -7   9   4        2.26        1.64      5.85 o 
  -6   9   4       18.71       10.51      5.08 o 
  -5   9   4       17.74       27.03      5.70 o 
  -4   9   4      179.84      193.42     13.73 o 
  -3   9   4      657.65      584.49     15.71 o 
  -2   9   4      167.88      167.33     10.03 o 
  -1   9   4      561.88      583.31     15.52 o 
   0   9   4      170.17      171.80      9.89 o 
   1   9   4      288.76      239.47     12.01 o 
   2   9   4     1563.93     1513.13     25.87 o 
   3   9   4      176.97      151.83      9.33 o 
   4   9   4       46.09       32.86      6.21 o 
   5   9   4       98.63       85.95      7.77 o 
   6   9   4       70.19       71.54      8.22 o 
   7   9   4      128.31      130.06     13.14 o 
   8   9   4       26.01       33.38      6.11 o 
   9   9   4        6.65       12.09      5.20 o 
  10   9   4       53.97       67.04     11.36 o 
  11   9   4      101.60       90.26     17.24 o 
  12   9   4      304.80      321.52     64.45 o 
  13   9   4       25.07       22.66     10.01 o 
  14   9   4        8.14        2.78      9.06 o 
  15   9   4      116.14      156.01     16.89 o 
 -16  10   4        0.95       -1.61     14.03 o 
 -15  10   4       70.10       72.84     20.92 o 
 -14  10   4        0.05        6.24     15.07 o 
 -13  10   4       40.70       50.84     25.60 o 
 -12  10   4       42.34       35.19      9.86 o 
 -11  10   4       38.88       34.54     10.46 o 
 -10  10   4        1.71       -0.76     17.95 o 
  -9  10   4      128.72      135.17     11.73 o 
  -8  10   4        0.28       -6.06      6.17 o 
  -7  10   4      155.42      161.05     10.49 o 
  -6  10   4      150.77      174.12     12.24 o 
  -5  10   4       18.11       15.50      5.70 o 
  -4  10   4        1.98       -9.25      4.68 o 
  -3  10   4        0.09       -4.04      4.59 o 
  -2  10   4       39.36       58.34      7.05 o 
  -1  10   4        8.22       -4.66      8.01 o 
   0  10   4        5.46       15.34      5.68 o 
   1  10   4       23.89       13.02      7.19 o 
   2  10   4      319.07      306.92     12.56 o 
   3  10   4      196.22      246.25     11.82 o 
   4  10   4      139.38      148.90     10.21 o 
   5  10   4       46.23       33.28     14.11 o 
   6  10   4        0.07        5.77      6.56 o 
   7  10   4       17.87       13.65      6.90 o 
   8  10   4        9.69        4.91      6.73 o 
   9  10   4       62.99       61.93     11.61 o 
  10  10   4       20.78       24.49     16.80 o 
  11  10   4       67.45       74.65     22.12 o 
  12  10   4        4.33       12.28     16.90 o 
  13  10   4        7.88       12.94     10.49 o 
 -13  11   4       39.46       21.06     16.91 o 
 -12  11   4        2.55      -16.42     14.31 o 
 -11  11   4       33.76       42.50     19.22 o 
 -10  11   4       17.41       -0.16     15.79 o 
  -9  11   4       20.61       17.70     14.14 o 
  -8  11   4       47.08       41.93     11.99 o 
  -7  11   4       86.36      101.28     14.41 o 
  -6  11   4        3.50       11.55      8.22 o 
  -5  11   4       30.94       24.51      8.46 o 
  -4  11   4      114.41      108.21      9.69 o 
  -3  11   4      287.14      313.54     13.74 o 
  -2  11   4      139.89      168.33     14.24 o 
  -1  11   4       53.43       54.63      7.81 o 
   0  11   4        2.26        1.27      7.42 o 
   1  11   4      312.18      307.78     13.45 o 
   2  11   4       67.50       60.41      7.98 o 
   3  11   4       84.35       76.37      8.56 o 
   4  11   4        7.92       10.29      8.96 o 
   5  11   4      186.35      209.60     18.06 o 
   6  11   4       19.96       29.56     10.45 o 
   7  11   4       10.26       18.77      9.83 o 
   8  11   4       91.80      108.52     25.10 o 
   9  11   4       80.11       85.94     23.27 o 
  10  11   4       61.26       54.38     21.89 o 
 -10  12   4       28.91       32.39     16.18 o 
  -9  12   4        1.13       11.82     13.23 o 
  -8  12   4       11.40        8.41     13.56 o 
  -7  12   4        7.23       -5.43      8.11 o 
  -6  12   4      140.47      171.49     18.27 o 
  -5  12   4       27.29       24.32     12.34 o 
  -4  12   4       12.32        2.98     11.45 o 
  -3  12   4      205.70      214.76     20.88 o 
  -2  12   4       10.70       31.54     13.53 o 
  -1  12   4      636.17      692.24     36.48 o 
   0  12   4        4.51       -4.13     12.16 o 
   1  12   4      170.57      151.49     17.62 o 
   2  12   4        0.09        7.17      6.05 o 
   3  12   4       42.49       58.73     19.95 o 
   4  12   4      106.52       83.09     20.30 o 
   5  12   4        0.24       -0.97     13.21 o 
   6  12   4       37.42       22.92     18.78 o 
   7  12   4       18.39       43.21     20.51 o 
 -24   1   5       36.13       55.27     11.91 o 
 -23   1   5       54.11       72.78     19.56 o 
 -22   1   5       92.98      111.59     13.60 o 
 -21   1   5       13.49        2.79      8.35 o 
 -20   1   5       15.53       32.73     13.96 o 
 -19   1   5      182.87      195.81     14.83 o 
 -18   1   5      100.08      105.83     10.89 o 
 -17   1   5      379.14      396.00     11.81 o 
 -16   1   5     1756.01     1742.47     18.37 o 
 -15   1   5      947.26      880.42     11.62 o 
 -14   1   5     4926.88     4881.76     37.77 o 
 -13   1   5      627.34      681.56      8.96 o 
 -12   1   5      462.54      479.04      7.12 o 
 -11   1   5     3182.22     3053.33     24.51 o 
 -10   1   5      614.41      676.23      8.51 o 
  -9   1   5     3246.58     3343.83     25.68 o 
  -8   1   5     1551.47     1511.57     15.21 o 
  -7   1   5     1016.16     1084.34     11.50 o 
  -6   1   5      430.81      463.82      5.76 o 
  -5   1   5       62.55       88.72      2.91 o 
  -4   1   5    15869.60    16203.57    162.87 o 
  -3   1   5    10691.05    11013.06    122.79 o 
  -2   1   5      790.44      709.51      9.42 o 
  -1   1   5     6394.85     6733.66     65.44 o 
   0   1   5     1590.55     1722.50     14.11 o 
   1   1   5     9066.97     9305.90     63.40 o 
   2   1   5      328.39      306.12      3.59 o 
   3   1   5     2378.71     2307.12     18.52 o 
   4   1   5     2366.76     2458.69     18.63 o 
   5   1   5       29.61       34.42      2.43 o 
   6   1   5     4231.74     4406.19     36.50 o 
   7   1   5     6452.18     6579.67     53.08 o 
   8   1   5      306.84      330.21      7.14 o 
   9   1   5     3498.23     3408.36     34.24 o 
  10   1   5      395.10      334.08      8.98 o 
  11   1   5      558.00      554.07     13.57 o 
  12   1   5     4778.59     4721.28     65.27 o 
  13   1   5      223.85      209.38     12.90 o 
  14   1   5      522.06      482.34     19.30 o 
  15   1   5        2.71        5.22      7.25 o 
  16   1   5        4.49       10.98      9.20 o 
  17   1   5        5.90      -10.35      7.39 o 
  18   1   5        9.01       15.16      8.92 o 
  19   1   5       86.61      103.68     12.95 o 
  20   1   5       59.66       56.84     12.41 o 
  21   1   5        9.35       15.53      9.07 o 
 -24   2   5       32.70       30.57     10.61 o 
 -23   2   5        5.79        0.48     14.25 o 
 -22   2   5       25.33       17.21     12.97 o 
 -21   2   5      584.53      648.96     24.93 o 
 -20   2   5        2.45        1.10      8.27 o 
 -19   2   5      788.26      793.26     24.83 o 
 -18   2   5      286.39      320.57     15.67 o 
 -17   2   5        7.64       12.12      4.40 o 
 -16   2   5       28.18       28.60      4.02 o 
 -15   2   5      258.48      240.13      6.59 o 
 -14   2   5      475.57      510.92      8.08 o 
 -13   2   5      271.93      276.64      5.89 o 
 -12   2   5      351.79      348.00      7.16 o 
 -11   2   5     6313.12     6061.10     44.50 o 
 -10   2   5     1829.39     1896.63     16.67 o 
  -9   2   5     1124.94     1151.15     11.29 o 
  -8   2   5     2606.32     2357.77     19.12 o 
  -7   2   5     1490.63     1693.20     15.06 o 
  -6   2   5     5920.13     5707.00     42.31 o 
  -5   2   5    11705.39    11979.89     96.10 o 
  -4   2   5     1841.09     1922.63     18.34 o 
  -3   2   5     1115.10     1157.16     23.76 o 
  -2   2   5      793.51      871.87     11.72 o 
  -1   2   5     2097.15     2291.56     20.15 o 
   0   2   5    21746.79    22584.97    151.84 o 
   1   2   5     5808.80     5652.81     39.22 o 
   2   2   5    15935.63    16522.35    114.36 o 
   3   2   5       63.80       27.68      1.44 o 
   4   2   5      670.34      622.05      6.22 o 
   5   2   5    11447.56    12807.05     83.35 o 
   6   2   5     1268.73     1338.63     11.05 o 
   7   2   5      262.07      184.46      3.84 o 
   8   2   5     1286.37     1313.02     12.64 o 
   9   2   5      185.95      200.93      4.76 o 
  10   2   5      404.57      376.80      9.25 o 
  11   2   5     3128.87     3029.80     39.97 o 
  12   2   5       65.74       58.42      7.24 o 
  13   2   5       38.82       67.00      8.91 o 
  14   2   5      127.32      130.15     15.22 o 
  15   2   5      471.20      469.47     23.93 o 
  16   2   5      862.62      919.41     49.73 o 
  17   2   5       28.33       11.58      9.13 o 
  18   2   5       40.30       51.78     10.48 o 
  19   2   5       68.88       56.09     14.69 o 
  20   2   5       23.68       14.57      9.20 o 
  21   2   5       45.78       36.52     15.16 o 
 -24   3   5       77.95       81.05     19.96 o 
 -23   3   5        8.91       23.40     15.41 o 
 -22   3   5       51.24       29.59     15.86 o 
 -21   3   5        1.01       -1.85      9.31 o 
 -20   3   5       22.72       19.05     14.43 o 
 -19   3   5      218.42      206.32     14.90 o 
 -18   3   5       34.71       27.73      7.83 o 
 -17   3   5        3.22       10.47      5.17 o 
 -16   3   5      575.91      560.34     12.18 o 
 -15   3   5       22.81       17.07      3.98 o 
 -14   3   5      228.35      227.05      6.77 o 
 -13   3   5      563.24      488.56      7.87 o 
 -12   3   5     2897.19     2763.69     23.56 o 
 -11   3   5       64.42       27.79      2.49 o 
 -10   3   5      531.31      595.07      8.25 o 
  -9   3   5     1068.84     1042.77     11.42 o 
  -8   3   5     1212.58     1131.34     12.33 o 
  -7   3   5       90.25       71.98      3.75 o 
  -6   3   5      245.83      240.12      5.93 o 
  -5   3   5      894.09     1070.76     11.12 o 
  -4   3   5      435.21      455.34     16.31 o 
  -3   3   5     8283.21     8225.18     73.07 o 
  -2   3   5    10031.33    10270.95     88.56 o 
  -1   3   5      893.87      765.16      8.94 o 
   0   3   5     3772.38     3897.39     33.27 o 
   1   3   5     1415.94     1537.14     16.59 o 
   2   3   5     1455.18     1574.55     15.71 o 
   3   3   5      396.24      433.18      7.71 o 
   4   3   5     2312.83     2572.05     21.71 o 
   5   3   5       17.12       11.94      3.79 o 
   6   3   5      155.77      147.18      4.26 o 
   7   3   5      460.17      430.44      6.69 o 
   8   3   5      817.91      806.92     11.11 o 
   9   3   5        2.30        8.07      2.72 o 
  10   3   5      331.33      326.18      9.05 o 
  11   3   5       97.84       58.96      5.75 o 
  12   3   5      843.20      855.41     18.76 o 
  13   3   5      362.10      404.28     24.30 o 
  14   3   5      418.25      409.58     17.22 o 
  15   3   5       89.70       97.28     10.88 o 
  16   3   5        0.31        1.09      7.70 o 
  17   3   5       38.50       57.83     10.48 o 
  18   3   5      838.09      841.45     41.05 o 
  19   3   5        3.31       -2.70     12.92 o 
  20   3   5       13.32       17.10     13.63 o 
 -23   4   5      192.56      262.95     29.05 o 
 -22   4   5        3.11       -5.85     12.40 o 
 -21   4   5       12.65        3.44     13.14 o 
 -20   4   5      132.63      170.57     22.31 o 
 -19   4   5       28.47       21.43     12.87 o 
 -18   4   5       59.92       64.29     10.39 o 
 -17   4   5       34.25       37.85      8.38 o 
 -16   4   5     1105.01     1061.44     19.14 o 
 -15   4   5       79.13       95.85      6.18 o 
 -14   4   5      944.13      900.53     14.34 o 
 -13   4   5      148.09      150.65      5.59 o 
 -12   4   5      470.30      472.74      8.98 o 
 -11   4   5      791.29      775.43     11.48 o 
 -10   4   5       64.32       84.87      4.02 o 
  -9   4   5       76.39       88.93      4.42 o 
  -8   4   5     1885.12     1852.32     18.15 o 
  -7   4   5     6335.08     6359.34     54.32 o 
  -6   4   5     1552.03     1464.26     14.74 o 
  -5   4   5        0.18        0.17      1.61 o 
  -4   4   5      286.05      229.01      5.11 o 
  -3   4   5     3404.24     3439.09     27.52 o 
  -2   4   5     8541.30     9321.75     80.77 o 
  -1   4   5      765.00      741.02     10.44 o 
   0   4   5     1686.72     2102.51     22.32 o 
   1   4   5     4824.66     4897.59     45.69 o 
   2   4   5      251.02      283.92      6.26 o 
   3   4   5      803.34      779.70     10.25 o 
   4   4   5     4690.15     5146.06     44.85 o 
   5   4   5       71.35       55.34      2.95 o 
   6   4   5      386.77      377.62      6.16 o 
   7   4   5      232.42      254.97      8.81 o 
   8   4   5      304.05      328.10      7.92 o 
   9   4   5     2728.78     2509.24     30.22 o 
  10   4   5     2207.85     2173.22     39.54 o 
  11   4   5      271.01      240.15     14.33 o 
  12   4   5      116.89      123.79      9.62 o 
  13   4   5      173.45      163.65     18.97 o 
  14   4   5       99.12      131.88     19.11 o 
  15   4   5      812.52      778.28     37.05 o 
  16   4   5      117.99       78.81     17.02 o 
  17   4   5        8.01       38.46     14.93 o 
  18   4   5       96.09      138.16     21.40 o 
  19   4   5       56.13       72.07     18.70 o 
  20   4   5      146.82      169.74     23.82 o 
 -22   5   5      249.86      251.48     27.66 o 
 -21   5   5       17.39       -0.59     13.28 o 
 -20   5   5        1.04      -20.84     10.42 o 
 -19   5   5      124.09      112.78     13.15 o 
 -18   5   5      134.51      124.24     13.40 o 
 -17   5   5      321.17      319.09     17.17 o 
 -16   5   5        9.91       13.07      5.25 o 
 -15   5   5      195.90      179.33     10.46 o 
 -14   5   5      141.75      126.55      9.09 o 
 -13   5   5     1001.43      940.91     20.61 o 
 -12   5   5      658.45      699.84     13.23 o 
 -11   5   5       36.91       50.59      4.58 o 
 -10   5   5     3036.24     2877.20     32.70 o 
  -9   5   5      124.61      130.53      6.19 o 
  -8   5   5        9.62       11.05      2.27 o 
  -7   5   5     1589.26     1567.59     17.30 o 
  -6   5   5       14.77        3.19      2.44 o 
  -5   5   5        6.41        9.34      2.94 o 
  -4   5   5     2244.82     2248.03     21.72 o 
  -3   5   5       46.77       57.86      4.20 o 
  -2   5   5     1838.80     1842.35     18.44 o 
  -1   5   5      407.79      398.99     11.47 o 
   0   5   5      506.62      554.03     11.40 o 
   1   5   5     1242.35     1359.64     16.99 o 
   2   5   5     1579.58     1707.12     23.49 o 
   3   5   5     3388.62     3548.48     35.79 o 
   4   5   5     1643.36     1737.48     24.33 o 
   5   5   5       96.20       95.28      4.97 o 
   6   5   5       95.58       88.38      5.09 o 
   7   5   5     1039.48     1003.28     16.38 o 
   8   5   5      137.56      155.73     10.36 o 
   9   5   5     1816.66     1751.49     28.68 o 
  10   5   5      179.14      168.46     12.71 o 
  11   5   5      522.37      556.36     20.55 o 
  12   5   5        9.50       21.65      7.96 o 
  13   5   5        0.03       -3.60      7.39 o 
  14   5   5       12.85       -0.37     10.46 o 
  15   5   5       52.73       33.64     14.86 o 
  16   5   5        0.47       -6.36     11.07 o 
  17   5   5       57.02       68.12     18.23 o 
  18   5   5        0.76        7.39     13.36 o 
  19   5   5       10.05       17.53     13.54 o 
 -22   6   5       49.63        6.90     15.23 o 
 -21   6   5        1.30      -21.90     11.69 o 
 -20   6   5       12.88       23.84     13.67 o 
 -19   6   5       72.04       73.63     11.98 o 
 -18   6   5      434.06      429.14     20.98 o 
 -17   6   5      148.30      164.09     15.07 o 
 -16   6   5        9.13       10.55      7.74 o 
 -15   6   5       14.28       16.81      8.29 o 
 -14   6   5       17.96        7.72      5.16 o 
 -13   6   5        2.46       -3.19      4.07 o 
 -12   6   5       48.34       50.98      5.58 o 
 -11   6   5     2618.58     2557.65     33.73 o 
 -10   6   5     1704.62     1722.33     29.62 o 
  -9   6   5     1030.74     1058.95     16.99 o 
  -8   6   5     1888.82     1803.18     33.18 o 
  -7   6   5       82.76       70.77      4.99 o 
  -6   6   5      107.24       98.88      5.29 o 
  -5   6   5      267.75      248.14     10.20 o 
  -4   6   5     2903.32     2938.84     31.43 o 
  -3   6   5     1425.12     1569.63     19.34 o 
  -2   6   5     2248.26     2277.36     32.97 o 
  -1   6   5     3653.25     3813.59     65.40 o 
   0   6   5      488.40      457.83      9.29 o 
   1   6   5      683.35      630.54     11.09 o 
   2   6   5      191.21      201.33      6.94 o 
   3   6   5      850.71      834.66     13.45 o 
   4   6   5     8263.22     8079.88     74.84 o 
   5   6   5       12.10       14.96      4.04 o 
   6   6   5       37.70       52.01      4.78 o 
   7   6   5     2184.29     2098.02     28.29 o 
   8   6   5      359.81      307.04      9.94 o 
   9   6   5        2.43        2.41      4.12 o 
  10   6   5      344.39      324.15     17.00 o 
  11   6   5       18.04       14.28      8.23 o 
  12   6   5      488.86      460.94     29.40 o 
  13   6   5      101.55       83.25     27.90 o 
  14   6   5      747.26      759.19     26.92 o 
  15   6   5       24.77      -20.13     10.96 o 
  16   6   5       70.27       49.54     15.91 o 
  17   6   5       16.27        6.92     13.21 o 
  18   6   5       46.69       34.56     15.57 o 
 -21   7   5       65.62       76.66     19.07 o 
 -20   7   5       11.30        8.23      9.71 o 
 -19   7   5       21.20       11.06     19.01 o 
 -18   7   5        1.53        8.28      9.13 o 
 -17   7   5      125.56      136.10     14.35 o 
 -16   7   5       63.05       79.08     16.91 o 
 -15   7   5      277.93      294.58     13.23 o 
 -14   7   5      249.36      234.61     12.22 o 
 -13   7   5      159.12      150.88     10.49 o 
 -12   7   5       15.93       15.63      5.49 o 
 -11   7   5      465.19      446.89     17.69 o 
 -10   7   5       48.20       42.20      5.68 o 
  -9   7   5      905.75      866.62     17.17 o 
  -8   7   5     1586.07     1502.10     32.32 o 
  -7   7   5       66.45       63.34      5.80 o 
  -6   7   5     1220.54     1173.27     17.29 o 
  -5   7   5       12.61       12.65      3.52 o 
  -4   7   5     1009.69     1007.72     18.49 o 
  -3   7   5     1680.15     1613.84     27.69 o 
  -2   7   5      954.34      897.80     19.71 o 
  -1   7   5     1746.25     1645.76     50.08 o 
   0   7   5      479.38      472.08     11.98 o 
   1   7   5      153.21      137.16      6.49 o 
   2   7   5     2155.89     2102.22     25.52 o 
   3   7   5     1743.30     1697.55     22.18 o 
   4   7   5      759.67      754.32     14.10 o 
   5   7   5        3.78       -8.16      4.74 o 
   6   7   5       86.56       95.80      7.24 o 
   7   7   5      537.22      521.73     12.91 o 
   8   7   5        1.47       -3.66      5.16 o 
   9   7   5        0.24        2.13      4.10 o 
  10   7   5        2.38        4.24      7.38 o 
  11   7   5       66.18       96.46     17.43 o 
  12   7   5        4.54       20.86      9.65 o 
  13   7   5       24.54       26.12      9.89 o 
  14   7   5      179.15      196.70     17.39 o 
  15   7   5        3.28       -7.70     11.94 o 
  16   7   5      123.24       84.47     18.86 o 
  17   7   5      102.26      121.00     22.00 o 
 -19   8   5        0.34       13.38     16.51 o 
 -18   8   5        0.02       -2.76      8.63 o 
 -17   8   5      324.90      327.00     41.35 o 
 -16   8   5      396.19      461.89     21.98 o 
 -15   8   5      419.11      421.03     16.29 o 
 -14   8   5       74.03       77.84      8.97 o 
 -13   8   5      196.87      168.06     11.57 o 
 -12   8   5      269.20      263.98     12.49 o 
 -11   8   5      148.21      176.05      9.75 o 
 -10   8   5       47.97       56.70      7.60 o 
  -9   8   5      247.00      231.40      9.97 o 
  -8   8   5       94.56       92.14      7.96 o 
  -7   8   5       29.60       18.10      7.39 o 
  -6   8   5        8.43       12.73      4.65 o 
  -5   8   5       55.80       65.69      8.80 o 
  -4   8   5       12.91        2.12      4.08 o 
  -3   8   5        5.47       -1.79      3.85 o 
  -2   8   5      524.76      478.43     12.92 o 
  -1   8   5     1132.89     1040.46     19.54 o 
   0   8   5        3.21        3.68      3.51 o 
   1   8   5      195.08      177.67      8.86 o 
   2   8   5      305.12      305.32     10.75 o 
   3   8   5       70.33       79.44      6.00 o 
   4   8   5        0.86       -0.90      3.92 o 
   5   8   5     2437.26     2472.41     37.36 o 
   6   8   5       28.91       29.97      5.99 o 
   7   8   5      260.81      277.02     10.84 o 
   8   8   5        1.93        3.22      4.61 o 
   9   8   5       88.11       94.09      9.43 o 
  10   8   5       57.76       50.15     11.30 o 
  11   8   5       84.32       98.02     13.09 o 
  12   8   5       75.22       69.97     13.13 o 
  13   8   5      421.09      432.51     22.50 o 
  14   8   5       14.98       20.61      9.95 o 
  15   8   5       13.26       11.48     14.14 o 
  16   8   5        0.30        0.77     12.23 o 
 -18   9   5       38.68       63.93     12.81 o 
 -17   9   5        1.44       28.04      9.80 o 
 -16   9   5        0.08       15.84      9.35 o 
 -15   9   5       68.15       77.62     12.08 o 
 -14   9   5        0.52       -0.14      5.91 o 
 -13   9   5      479.03      549.34     18.07 o 
 -12   9   5       27.59       33.20      7.21 o 
 -11   9   5       33.78       36.97      9.32 o 
 -10   9   5       43.37       30.93      7.59 o 
  -9   9   5      796.60      781.78     40.12 o 
  -8   9   5       44.92       34.56      7.49 o 
  -7   9   5      267.87      270.99     13.64 o 
  -6   9   5      172.80      169.93     13.73 o 
  -5   9   5      231.17      202.32     10.56 o 
  -4   9   5     2509.38     2304.59     34.45 o 
  -3   9   5       56.63       62.97      8.31 o 
  -2   9   5      139.46      142.85     14.54 o 
  -1   9   5     1695.28     1640.81     27.56 o 
   0   9   5      143.06      158.27     10.82 o 
   1   9   5      195.20      216.67     13.15 o 
   2   9   5      150.88      123.64      9.12 o 
   3   9   5        1.02        1.68      4.77 o 
   4   9   5      490.82      457.24     13.85 o 
   5   9   5        8.92        1.92      8.75 o 
   6   9   5      151.37      140.16     10.78 o 
   7   9   5       79.94       77.95      7.37 o 
   8   9   5      181.31      156.58     12.01 o 
   9   9   5      139.04      120.48     10.48 o 
  10   9   5      158.69      191.00     17.01 o 
  11   9   5       61.96       76.56     12.89 o 
  12   9   5        8.39       12.69     12.76 o 
  13   9   5       63.51       77.49     12.77 o 
  14   9   5        5.56       11.10     21.46 o 
 -16  10   5        0.78       14.08     14.65 o 
 -15  10   5      289.59      319.00     31.22 o 
 -14  10   5       74.57       96.53     21.41 o 
 -13  10   5        0.06       14.45      8.81 o 
 -12  10   5       39.62       33.91     10.35 o 
 -11  10   5       15.16       19.26      9.01 o 
 -10  10   5      327.15      383.02     21.88 o 
  -9  10   5      483.32      481.16     18.32 o 
  -8  10   5       13.95       22.82      8.86 o 
  -7  10   5        5.25       16.46     11.18 o 
  -6  10   5      178.66      170.24     13.17 o 
  -5  10   5      288.53      265.82     11.75 o 
  -4  10   5      134.39      123.82      9.37 o 
  -3  10   5       24.66       14.69      5.58 o 
  -2  10   5       67.60       75.62      7.96 o 
  -1  10   5      230.88      216.73     11.28 o 
   0  10   5      115.98      104.30      8.79 o 
   1  10   5      305.56      323.21     14.44 o 
   2  10   5      335.75      313.05     12.50 o 
   3  10   5       29.29       29.16      6.68 o 
   4  10   5      101.09      118.87     10.76 o 
   5  10   5       11.13        9.97      7.35 o 
   6  10   5        0.53        9.42      6.31 o 
   7  10   5      216.88      184.66     12.94 o 
   8  10   5        2.22        1.27      8.32 o 
   9  10   5       39.43       13.62     10.45 o 
  10  10   5        2.34        1.71     15.47 o 
  11  10   5       96.44       78.40     23.25 o 
  12  10   5      285.07      294.05     20.71 o 
 -13  11   5       56.08       64.70     20.40 o 
 -12  11   5       26.57       57.44     19.41 o 
 -11  11   5        5.22        7.63     15.73 o 
 -10  11   5        5.39       20.64     15.38 o 
  -9  11   5       28.93       45.37     15.75 o 
  -8  11   5        3.22        2.66      9.74 o 
  -7  11   5        2.51        1.74     10.60 o 
  -6  11   5       55.25       25.17     22.13 o 
  -5  11   5       12.44       24.43     10.81 o 
  -4  11   5       62.61       84.76      9.03 o 
  -3  11   5       25.61       18.82      6.97 o 
  -2  11   5        0.08       -6.87      5.62 o 
  -1  11   5      108.67      113.06      9.94 o 
   0  11   5        0.31       -2.66      5.76 o 
   1  11   5      386.62      398.65     16.64 o 
   2  11   5       32.81       36.96      7.14 o 
   3  11   5        2.66        5.97      7.08 o 
   4  11   5       51.08       65.16     22.86 o 
   5  11   5        0.14       -1.70     10.41 o 
   6  11   5       33.00        8.81      9.37 o 
   7  11   5       17.67       25.25     11.05 o 
   8  11   5        1.97      -12.97     14.87 o 
   9  11   5      256.63      264.96     32.58 o 
  10  11   5      134.03      113.02     23.90 o 
 -10  12   5        2.45        5.99     13.77 o 
  -9  12   5        1.34       30.96     16.13 o 
  -8  12   5       43.71       56.99     13.18 o 
  -7  12   5        3.29        9.97      9.56 o 
  -6  12   5        4.58        4.29     10.88 o 
  -5  12   5       67.98       96.64     15.35 o 
  -4  12   5        1.32      -20.84     10.42 o 
  -3  12   5       14.12        2.11     12.17 o 
  -2  12   5       17.87        5.02     12.89 o 
  -1  12   5        9.04       -0.75     11.70 o 
   0  12   5       52.40       84.19     14.69 o 
   1  12   5        3.82       -0.04     10.32 o 
   2  12   5        2.36        8.07     10.61 o 
   3  12   5       73.90       78.14     21.71 o 
   4  12   5       20.78       22.07     16.17 o 
   5  12   5      393.68      416.36     35.43 o 
   6  12   5        2.42       -5.09     15.40 o 
 -24   0   6        9.69       26.40     14.93 o 
 -23   0   6      216.02      269.20     27.49 o 
 -22   0   6      493.37      528.46     32.97 o 
 -21   0   6        0.51       -3.87     10.83 o 
 -20   0   6      529.75      526.52     31.02 o 
 -19   0   6      131.87      150.47     18.07 o 
 -18   0   6      171.29      156.51     17.43 o 
 -17   0   6      545.54      605.33     19.33 o 
 -16   0   6      318.53      322.84      9.13 o 
 -15   0   6     3911.11     3770.55     40.04 o 
 -14   0   6        0.53       -1.79      3.00 o 
 -13   0   6      162.94      211.31      6.91 o 
 -12   0   6       51.91       39.07      3.66 o 
 -11   0   6      296.71      283.91      7.06 o 
 -10   0   6     3839.76     4094.79     48.03 o 
  -9   0   6      143.36       92.59      5.98 o 
  -8   0   6      317.81      271.68      6.69 o 
  -7   0   6     5596.10     5385.14     63.32 o 
  -6   0   6     9588.26    10255.42    107.35 o 
  -5   0   6      472.64      612.06      9.49 o 
  -4   0   6     8954.14     9200.96    112.04 o 
  -3   0   6    22895.38    21928.44    277.84 o 
  -2   0   6    13875.44    13947.26    144.35 o 
  -1   0   6     5684.39     5978.70     82.76 o 
   0   0   6     6900.94     6975.37     77.28 o 
   1   0   6      259.92      290.50      4.59 o 
   2   0   6    21769.67    21938.41    190.79 o 
   3   0   6      835.77      798.81     12.94 o 
   4   0   6     2865.25     3045.23     39.16 o 
   5   0   6     1285.37     1397.80     20.62 o 
   6   0   6       23.59        5.97      2.26 o 
   7   0   6     3717.16     3854.98     49.85 o 
   8   0   6        2.11       14.56      5.03 o 
   9   0   6     2853.81     2976.55     54.10 o 
  10   0   6     1885.47     1829.81     38.51 o 
  11   0   6      168.24      130.68     14.41 o 
  12   0   6     1912.68     1913.11     54.89 o 
  13   0   6      842.00      856.62     34.02 o 
  14   0   6     2852.69     2945.08     77.65 o 
  15   0   6     1097.98     1172.82     44.34 o 
  16   0   6      231.60      198.88     22.40 o 
  17   0   6     1289.60     1200.15     46.59 o 
  18   0   6      403.55      387.01     26.96 o 
  19   0   6       39.72       46.59     16.75 o 
  20   0   6      369.78      438.45     31.78 o 
 -24   1   6       26.90       48.34     21.09 o 
 -23   1   6      138.73      143.80     15.56 o 
 -22   1   6      257.55      289.08     18.70 o 
 -21   1   6      226.62      235.63     17.07 o 
 -20   1   6      110.99      114.00     12.50 o 
 -19   1   6        8.22        2.08      7.09 o 
 -18   1   6      207.66      191.77     14.30 o 
 -17   1   6     1391.20     1411.38     17.17 o 
 -16   1   6     1587.44     1544.40     16.45 o 
 -15   1   6      221.71      189.65      5.85 o 
 -14   1   6       22.68       31.97      3.01 o 
 -13   1   6     3795.81     3555.73     28.71 o 
 -12   1   6     5054.06     5163.43     38.88 o 
 -11   1   6     1832.71     1934.22     17.11 o 
 -10   1   6      637.31      571.34      7.79 o 
  -9   1   6      333.84      337.87      5.57 o 
  -8   1   6     1107.96     1154.56     11.58 o 
  -7   1   6     5041.90     5049.98     39.11 o 
  -6   1   6     1285.91     1320.55     13.18 o 
  -5   1   6     8655.48     9073.68     70.55 o 
  -4   1   6    14780.23    14566.82    110.82 o 
  -3   1   6    10972.72    11851.28     94.41 o 
  -2   1   6    14475.93    14916.23    126.39 o 
  -1   1   6     8602.51     9296.81     89.59 o 
   0   1   6     8986.29     9210.91     63.18 o 
   1   1   6       21.32       32.24      1.73 o 
   2   1   6     2582.02     2621.70     17.50 o 
   3   1   6      145.97      154.30      3.55 o 
   4   1   6     4934.89     4874.09     35.05 o 
   5   1   6        5.31       12.00      1.61 o 
   6   1   6     1620.75     1664.78     15.98 o 
   7   1   6     6735.76     6717.09     60.48 o 
   8   1   6      642.31      622.85     10.19 o 
   9   1   6      156.16      171.55      6.76 o 
  10   1   6      121.52      150.42      7.56 o 
  11   1   6     1315.00     1237.46     28.13 o 
  12   1   6      290.43      242.81     16.76 o 
  13   1   6      189.31      162.26     12.77 o 
  14   1   6       51.71       46.38     15.76 o 
  15   1   6      611.52      603.23     21.62 o 
  16   1   6      407.03      431.13     19.98 o 
  17   1   6      205.75      244.40     17.00 o 
  18   1   6      218.25      207.21     16.80 o 
  19   1   6       19.22       23.95      9.82 o 
  20   1   6       29.60       54.59     17.80 o 
 -24   2   6       35.20       20.95     14.63 o 
 -23   2   6        3.49        4.06      9.16 o 
 -22   2   6       39.64       12.99     10.26 o 
 -21   2   6      140.10      154.29     14.55 o 
 -20   2   6       39.30       29.34     20.56 o 
 -19   2   6        3.46        7.65      8.88 o 
 -18   2   6        8.53        7.07      6.09 o 
 -17   2   6     2416.22     2310.46     26.50 o 
 -16   2   6      608.66      619.55     11.65 o 
 -15   2   6        1.55        1.61      2.70 o 
 -14   2   6       31.85       45.00      3.28 o 
 -13   2   6      759.06      750.67      9.67 o 
 -12   2   6      290.80      370.02      6.48 o 
 -11   2   6     2694.86     3087.26     25.11 o 
 -10   2   6     1593.95     1580.08     14.64 o 
  -9   2   6      715.67      733.86      8.46 o 
  -8   2   6      551.11      447.55      6.07 o 
  -7   2   6      833.41      936.17      9.79 o 
  -6   2   6      712.30      711.52      8.44 o 
  -5   2   6     9528.42     9441.31     71.19 o 
  -4   2   6     1703.54     1897.89     17.96 o 
  -3   2   6       38.16       47.87      2.52 o 
  -2   2   6      629.57      685.39      7.89 o 
  -1   2   6      932.98     1040.65     10.82 o 
   0   2   6     8734.25     8761.88     69.64 o 
   1   2   6     1992.80     1994.11     14.72 o 
   2   2   6     5132.15     5176.72     34.10 o 
   3   2   6     8277.25     9183.11     56.46 o 
   4   2   6      949.38     1114.69      9.44 o 
   5   2   6       86.35      149.77      2.85 o 
   6   2   6      138.85      161.06      3.17 o 
   7   2   6      406.72      399.68      6.43 o 
   8   2   6      151.98      180.87      5.72 o 
   9   2   6      146.68      153.41      6.27 o 
  10   2   6     2101.16     2112.22     26.22 o 
  11   2   6      351.92      329.97     12.69 o 
  12   2   6        0.09       -2.54      5.63 o 
  13   2   6       43.14       10.74      6.47 o 
  14   2   6      402.15      379.77     17.42 o 
  15   2   6      275.66      266.59     16.63 o 
  16   2   6      993.24      974.79     29.15 o 
  17   2   6      103.21      127.93     13.74 o 
  18   2   6        0.11       -9.97      7.64 o 
  19   2   6       25.60        9.70      8.90 o 
  20   2   6       49.58       54.60     11.67 o 
 -24   3   6       79.09      118.31     21.73 o 
 -23   3   6       13.58       13.55     14.50 o 
 -22   3   6       37.08       36.87     16.03 o 
 -21   3   6       57.29       56.58     13.69 o 
 -20   3   6      219.10      210.28     15.12 o 
 -19   3   6      103.60      115.77     21.11 o 
 -18   3   6       55.23       56.28      7.47 o 
 -17   3   6      276.64      258.05      9.86 o 
 -16   3   6      862.97      823.92     13.79 o 
 -15   3   6        0.00        4.60      3.25 o 
 -14   3   6     1925.38     1882.26     19.17 o 
 -13   3   6      272.02      236.72      6.13 o 
 -12   3   6       88.46       67.80      3.49 o 
 -11   3   6     3122.98     2960.03     24.54 o 
 -10   3   6     1205.27     1168.78     12.62 o 
  -9   3   6      120.64      126.26      7.34 o 
  -8   3   6       13.34        8.54      2.27 o 
  -7   3   6     1472.49     1368.79     14.95 o 
  -6   3   6       43.56       64.70      2.84 o 
  -5   3   6     1713.62     1654.35     15.60 o 
  -4   3   6     4232.94     4343.95     44.82 o 
  -3   3   6     1129.75     1303.80     14.46 o 
  -2   3   6     1284.59     1258.59     12.78 o 
  -1   3   6        0.13        2.72      1.29 o 
   0   3   6      363.58      374.80      5.95 o 
   1   3   6       85.70       89.44      4.26 o 
   2   3   6     9546.50     9819.74     73.27 o 
   3   3   6     1250.80     1192.69     11.74 o 
   4   3   6      525.65      472.05      9.36 o 
   5   3   6     2092.93     2034.71     19.86 o 
   6   3   6     3574.85     3479.22     31.27 o 
   7   3   6      259.11      283.44      5.39 o 
   8   3   6      431.85      475.03     11.55 o 
   9   3   6     1678.91     1602.70     36.39 o 
  10   3   6     1220.17     1237.64     23.43 o 
  11   3   6        6.40        2.21      4.06 o 
  12   3   6       27.44       23.73     16.72 o 
  13   3   6       43.72       37.28      7.65 o 
  14   3   6        0.38        2.08      6.92 o 
  15   3   6      125.65      144.75     13.35 o 
  16   3   6      220.60      272.77     23.48 o 
  17   3   6       48.83       53.37     15.83 o 
  18   3   6        9.14       14.49     13.24 o 
  19   3   6        3.18        3.20     12.50 o 
  20   3   6        4.79        9.76     13.21 o 
 -23   4   6        7.78       -3.01     13.47 o 
 -22   4   6        4.98        6.26     13.01 o 
 -21   4   6      479.76      451.93     30.84 o 
 -20   4   6       76.29       91.33     17.75 o 
 -19   4   6      406.36      413.11     19.04 o 
 -18   4   6        7.53        3.34     11.35 o 
 -17   4   6       83.14       88.43      9.74 o 
 -16   4   6      673.71      645.42     15.01 o 
 -15   4   6     1030.16     1040.56     17.02 o 
 -14   4   6     1934.28     1786.22     20.06 o 
 -13   4   6      549.28      484.10      8.87 o 
 -12   4   6      474.48      491.58      8.77 o 
 -11   4   6      374.52      375.99      7.50 o 
 -10   4   6     2278.79     2108.58     20.82 o 
  -9   4   6     2507.46     2424.63     22.89 o 
  -8   4   6      341.49      353.92      6.83 o 
  -7   4   6     1113.81     1239.59     13.39 o 
  -6   4   6      499.62      452.07      6.92 o 
  -5   4   6        6.13        2.60      1.69 o 
  -4   4   6       57.23       63.72      3.44 o 
  -3   4   6     2119.42     1944.08     16.28 o 
  -2   4   6     1222.61     1249.68     15.99 o 
  -1   4   6     4973.00     5232.71     48.61 o 
   0   4   6     1038.64      955.22     12.64 o 
   1   4   6      400.08      425.28      7.73 o 
   2   4   6      133.35      147.05      4.79 o 
   3   4   6        0.22       10.04      2.25 o 
   4   4   6     4837.08     4809.36     38.60 o 
   5   4   6       10.24       17.88      2.24 o 
   6   4   6      402.07      382.52      6.56 o 
   7   4   6      360.27      341.25      7.30 o 
   8   4   6      969.37      889.71     12.66 o 
   9   4   6      111.03      104.57      7.38 o 
  10   4   6     4931.51     4813.11     62.14 o 
  11   4   6      113.62       95.38      8.63 o 
  12   4   6      245.97      233.72     14.04 o 
  13   4   6       54.60       44.06     12.96 o 
  14   4   6      118.17       75.85     15.60 o 
  15   4   6       60.13       62.59     15.47 o 
  16   4   6        9.59        1.43     12.39 o 
  17   4   6      261.44      258.94     27.81 o 
  18   4   6        8.83        6.29     12.13 o 
  19   4   6        0.47      -16.56     11.51 o 
 -23   5   6       17.49       14.13     14.39 o 
 -22   5   6       31.33       19.86     14.54 o 
 -21   5   6        3.63      -11.51     12.66 o 
 -20   5   6      159.82      138.28     21.35 o 
 -19   5   6       49.27       56.25     10.83 o 
 -18   5   6      183.33      192.11     15.63 o 
 -17   5   6      169.55      136.91     14.75 o 
 -16   5   6        0.21        2.64      4.97 o 
 -15   5   6       78.59       56.14      7.01 o 
 -14   5   6       40.85       34.63      5.93 o 
 -13   5   6      158.48      154.22      7.38 o 
 -12   5   6      623.50      605.18     12.28 o 
 -11   5   6      335.86      342.28      9.21 o 
 -10   5   6     1543.02     1467.25     20.22 o 
  -9   5   6     1921.83     1813.39     20.00 o 
  -8   5   6      537.54      599.24      9.44 o 
  -7   5   6      298.59      300.96      6.40 o 
  -6   5   6     2637.98     2440.70     25.87 o 
  -5   5   6     4096.84     4233.31     44.79 o 
  -4   5   6     3256.31     2920.09     24.73 o 
  -3   5   6        0.08        4.75      2.30 o 
  -2   5   6      418.35      306.59      8.91 o 
  -1   5   6     3300.42     2963.23     30.66 o 
   0   5   6        8.73       10.73      2.65 o 
   1   5   6      731.25      712.81     11.30 o 
   2   5   6      998.12     1026.59     17.07 o 
   3   5   6     2433.52     2566.55     25.70 o 
   4   5   6     6731.88     6576.83     61.15 o 
   5   5   6      138.61      123.86      5.33 o 
   6   5   6      101.66       90.27      5.68 o 
   7   5   6      595.46      635.98     12.61 o 
   8   5   6      445.88      453.36     13.89 o 
   9   5   6       24.04        5.55      7.25 o 
  10   5   6      111.10       88.78     10.57 o 
  11   5   6      544.87      507.74     20.44 o 
  12   5   6      287.93      243.40     15.10 o 
  13   5   6       93.92      105.85     17.17 o 
  14   5   6      229.07      168.51     21.81 o 
  15   5   6      837.91      866.58     40.30 o 
  16   5   6        5.91       16.85     14.38 o 
  17   5   6       57.16       60.71     16.42 o 
  18   5   6       90.54       63.73     17.57 o 
  19   5   6        9.56        8.75     12.22 o 
 -22   6   6       42.21       56.25     18.07 o 
 -21   6   6        0.05       23.17     14.30 o 
 -20   6   6        0.89       -2.90      8.08 o 
 -19   6   6       17.56       19.02     11.24 o 
 -18   6   6      341.65      397.86     20.33 o 
 -17   6   6      207.48      198.48     17.92 o 
 -16   6   6       83.38       95.70      9.14 o 
 -15   6   6      279.49      274.36     12.52 o 
 -14   6   6      747.92      710.98     18.45 o 
 -13   6   6      100.62      112.28      8.72 o 
 -12   6   6       15.35       15.96      4.55 o 
 -11   6   6     1937.31     1948.06     33.99 o 
 -10   6   6     4915.27     4769.93     50.51 o 
  -9   6   6     1531.72     1558.80     27.85 o 
  -8   6   6     1464.75     1409.84     19.89 o 
  -7   6   6       33.42       23.76      3.71 o 
  -6   6   6       87.11       95.79      5.88 o 
  -5   6   6     1998.93     1904.18     25.12 o 
  -4   6   6      159.07      148.66      7.13 o 
  -3   6   6      193.31      230.34      6.52 o 
  -2   6   6      522.76      581.77     21.43 o 
  -1   6   6      283.90      321.58      7.95 o 
   0   6   6      507.00      477.11      9.76 o 
   1   6   6        1.45        1.04      3.26 o 
   2   6   6      496.70      481.40     10.01 o 
   3   6   6     1316.56     1304.76     17.95 o 
   4   6   6     4626.04     4490.53     46.48 o 
   5   6   6     2518.11     2457.69     27.95 o 
   6   6   6      431.97      429.29     11.05 o 
   7   6   6        7.42       17.53      4.39 o 
   8   6   6      263.47      231.99      8.96 o 
   9   6   6      493.18      495.59     14.79 o 
  10   6   6      811.38      738.82     26.98 o 
  11   6   6      165.60      162.43     16.29 o 
  12   6   6        2.25       16.73      8.40 o 
  13   6   6      150.27      172.04     15.43 o 
  14   6   6        1.30        6.58     11.33 o 
  15   6   6        1.39       -8.25     11.07 o 
  16   6   6       80.40      114.83     21.00 o 
  17   6   6      121.79      127.07     21.49 o 
  18   6   6       54.57       51.49     16.36 o 
 -21   7   6        2.27        0.97     14.87 o 
 -20   7   6       59.55       40.14     11.78 o 
 -19   7   6        0.37        4.90      8.85 o 
 -18   7   6      267.75      269.73     18.90 o 
 -17   7   6       31.09       43.96     10.50 o 
 -16   7   6        3.18        0.12      5.66 o 
 -15   7   6       58.89       44.76      7.47 o 
 -14   7   6       40.24       47.47      7.10 o 
 -13   7   6      263.58      236.01     11.64 o 
 -12   7   6      375.56      355.61     11.44 o 
 -11   7   6      596.67      554.22     14.03 o 
 -10   7   6       77.74       76.06      6.90 o 
  -9   7   6     1219.44     1245.41     21.37 o 
  -8   7   6      242.51      214.89      9.09 o 
  -7   7   6      166.81      157.41      7.30 o 
  -6   7   6       35.21       36.20      4.76 o 
  -5   7   6       14.18       21.79      4.59 o 
  -4   7   6      187.11      183.92      8.35 o 
  -3   7   6     5786.42     5662.34     63.75 o 
  -2   7   6     1131.99     1030.90     18.61 o 
  -1   7   6      338.96      317.05     14.96 o 
   0   7   6       98.01       90.27      5.53 o 
   1   7   6      674.08      679.47     12.59 o 
   2   7   6        5.30        6.31      3.70 o 
   3   7   6     3179.46     3158.78     34.90 o 
   4   7   6        0.33       -0.10      3.61 o 
   5   7   6     1741.45     1652.75     22.02 o 
   6   7   6        6.26        6.60      5.65 o 
   7   7   6      198.13      223.47      9.18 o 
   8   7   6      755.69      741.14     18.51 o 
   9   7   6      165.56      147.28      9.93 o 
  10   7   6        0.76        4.28      7.78 o 
  11   7   6       63.44       82.19     11.92 o 
  12   7   6        0.08       -5.40      8.56 o 
  13   7   6      878.44      839.41     29.19 o 
  14   7   6      465.09      531.85     24.34 o 
  15   7   6       30.79       40.18     14.64 o 
  16   7   6       24.98       45.36     15.71 o 
  17   7   6      223.63      255.67     28.62 o 
 -20   8   6       70.27       71.78     23.57 o 
 -19   8   6        0.62        1.55      8.54 o 
 -18   8   6       10.43       17.15     10.40 o 
 -17   8   6       88.27      104.97     20.57 o 
 -16   8   6       17.69        5.24     16.56 o 
 -15   8   6       15.85       19.25      6.86 o 
 -14   8   6       10.06       19.67      6.38 o 
 -13   8   6      376.54      408.93     15.18 o 
 -12   8   6        1.28        6.35      5.67 o 
 -11   8   6      371.05      358.52     12.36 o 
 -10   8   6       22.39       24.16      5.49 o 
  -9   8   6        5.16        3.94      4.63 o 
  -8   8   6     1593.79     1599.63     25.27 o 
  -7   8   6       12.69       19.19      8.89 o 
  -6   8   6      106.69      101.61      8.69 o 
  -5   8   6       92.68      100.50      7.45 o 
  -4   8   6      565.87      505.99     13.59 o 
  -3   8   6       27.83       17.41      4.70 o 
  -2   8   6       52.80       56.37      6.20 o 
  -1   8   6      408.07      375.83     17.87 o 
   0   8   6      375.57      365.77     14.67 o 
   1   8   6       18.96       14.12      4.73 o 
   2   8   6      489.67      494.68     16.33 o 
   3   8   6      646.64      638.81     13.34 o 
   4   8   6       51.69       48.38      7.07 o 
   5   8   6       14.62       10.78      5.07 o 
   6   8   6      184.89      163.00      9.40 o 
   7   8   6       77.35       76.67      7.32 o 
   8   8   6      582.12      585.10     14.90 o 
   9   8   6      634.65      660.07     35.63 o 
  10   8   6       71.24       95.20     12.89 o 
  11   8   6      365.50      359.13     27.70 o 
  12   8   6      141.47      147.39     16.22 o 
  13   8   6       97.13      117.96     22.46 o 
  14   8   6        8.69       13.73      9.65 o 
  15   8   6      102.45      127.47     20.69 o 
 -18   9   6       61.91       79.17     15.70 o 
 -17   9   6        0.31       22.95     15.63 o 
 -16   9   6      175.26      193.40     17.45 o 
 -15   9   6        7.60       20.22      7.40 o 
 -14   9   6       32.73       33.43      7.63 o 
 -13   9   6      148.46      161.13     13.41 o 
 -12   9   6       21.17        8.86      6.15 o 
 -11   9   6        1.41       -9.86      8.37 o 
 -10   9   6       19.63       29.07      7.53 o 
  -9   9   6       27.18       18.36      6.97 o 
  -8   9   6      352.92      333.59     14.53 o 
  -7   9   6        1.34        0.32      8.70 o 
  -6   9   6      651.87      632.27     16.33 o 
  -5   9   6      224.82      225.01     10.91 o 
  -4   9   6        0.12       16.13      5.64 o 
  -3   9   6     1503.07     1435.14     28.96 o 
  -2   9   6      543.69      518.85     17.05 o 
  -1   9   6      229.07      207.24     10.20 o 
   0   9   6       24.31       20.12      9.19 o 
   1   9   6      136.07      131.88     12.90 o 
   2   9   6      273.99      271.98     13.02 o 
   3   9   6      133.11      130.47      8.90 o 
   4   9   6      256.73      255.72     10.88 o 
   5   9   6      138.33      170.07     11.63 o 
   6   9   6       83.47       76.27      7.26 o 
   7   9   6      552.27      557.92     15.12 o 
   8   9   6       76.56       83.60     11.95 o 
   9   9   6       78.48       80.08     12.46 o 
  10   9   6      294.09      324.83     20.74 o 
  11   9   6        7.95       10.34      9.46 o 
  12   9   6       50.64       59.12     11.87 o 
  13   9   6       75.42       60.22     11.94 o 
  14   9   6       46.85       46.44     11.74 o 
 -16  10   6       15.51       60.22     20.20 o 
 -15  10   6       32.59       18.49     16.28 o 
 -14  10   6        0.35       27.50     15.94 o 
 -13  10   6       43.44       58.87     18.79 o 
 -12  10   6       20.79       25.66     10.01 o 
 -11  10   6      109.22      106.87     18.23 o 
 -10  10   6      259.44      281.82     15.57 o 
  -9  10   6        0.13       21.00      7.61 o 
  -8  10   6      212.22      206.79     25.52 o 
  -7  10   6      129.12      137.20     14.14 o 
  -6  10   6       96.70       93.87     10.37 o 
  -5  10   6        1.73        2.37      5.22 o 
  -4  10   6      155.44      162.76     10.54 o 
  -3  10   6       26.60       29.66      6.48 o 
  -2  10   6      264.82      269.63     11.78 o 
  -1  10   6       33.11       25.76      5.99 o 
   0  10   6       91.12      102.75      9.93 o 
   1  10   6      139.04      165.76     13.97 o 
   2  10   6      537.63      535.97     15.91 o 
   3  10   6        2.41       -4.28      6.49 o 
   4  10   6      414.15      369.51     15.84 o 
   5  10   6        4.34        9.96      6.48 o 
   6  10   6       42.79       52.07      8.70 o 
   7  10   6      123.05      140.92     11.45 o 
   8  10   6       86.87       90.67     13.17 o 
   9  10   6        5.21        6.43      9.20 o 
  10  10   6      362.26      342.83     33.70 o 
  11  10   6        9.52        4.65     16.57 o 
  12  10   6      135.53      135.35     16.40 o 
 -13  11   6       17.80       17.53     17.04 o 
 -12  11   6      114.43      144.18     25.27 o 
 -11  11   6       81.87      108.49     23.07 o 
 -10  11   6        2.24        7.18     12.87 o 
  -9  11   6       21.34       26.33     10.85 o 
  -8  11   6      360.79      385.95     28.95 o 
  -7  11   6       36.53       55.55     11.86 o 
  -6  11   6       26.83       30.65     11.17 o 
  -5  11   6        0.14      -17.04      8.87 o 
  -4  11   6      633.55      600.07     20.75 o 
  -3  11   6       97.47      133.77     10.60 o 
  -2  11   6       14.55       14.27      6.57 o 
  -1  11   6        0.78       -4.60      6.03 o 
   0  11   6        5.83       -0.73      5.87 o 
   1  11   6        3.58       -3.16      5.72 o 
   2  11   6        0.02        2.84      6.87 o 
   3  11   6       17.92       33.19     10.07 o 
   4  11   6       10.92       17.86      9.42 o 
   5  11   6       52.23       62.42     11.76 o 
   6  11   6       99.15       79.67     13.64 o 
   7  11   6        4.92       -0.56     15.02 o 
   8  11   6        6.29       13.46     18.56 o 
   9  11   6       33.07       -3.44     17.71 o 
 -10  12   6        0.71       33.59     15.47 o 
  -9  12   6        2.61       30.53     14.65 o 
  -8  12   6       23.65       23.04      8.49 o 
  -7  12   6       86.00       98.48     15.78 o 
  -6  12   6       20.90       29.39     12.53 o 
  -5  12   6       46.31       63.29     14.39 o 
  -4  12   6       19.47        3.08     12.52 o 
  -3  12   6       46.14       27.26     13.58 o 
  -2  12   6       46.83       40.45     15.52 o 
  -1  12   6        4.81       -8.15     10.67 o 
   0  12   6       63.11       71.67     14.27 o 
   1  12   6      231.17      226.59     28.13 o 
   2  12   6        6.09       -2.14     13.83 o 
   3  12   6       26.71        9.21     16.30 o 
   4  12   6        0.05      -12.78     12.28 o 
   5  12   6        0.03       30.94     19.27 o 
   6  12   6       21.36        7.87     17.89 o 
 -25   1   7      130.76      137.06     15.90 o 
 -24   1   7        5.62        0.95     12.29 o 
 -23   1   7        8.57       -7.45      8.46 o 
 -22   1   7       37.42       32.92      9.99 o 
 -21   1   7       36.36       31.09      9.77 o 
 -20   1   7      140.22      134.02     17.52 o 
 -19   1   7      698.95      699.86     23.47 o 
 -18   1   7     3314.53     3328.71     36.93 o 
 -17   1   7      881.21      907.03     13.89 o 
 -16   1   7      626.05      595.31      9.52 o 
 -15   1   7       25.84       27.25      3.26 o 
 -14   1   7      875.10      822.47     10.87 o 
 -13   1   7      155.92      150.41      4.65 o 
 -12   1   7     1159.60     1262.35     12.99 o 
 -11   1   7      959.14      920.88     10.93 o 
 -10   1   7      101.59       90.37      3.66 o 
  -9   1   7      428.54      336.78      5.62 o 
  -8   1   7     4176.19     4172.84     32.97 o 
  -7   1   7     5762.67     5404.17     41.23 o 
  -6   1   7     6349.49     6324.23     50.62 o 
  -5   1   7     4781.15     4978.12     37.59 o 
  -4   1   7    16227.51    16502.09    282.58 o 
  -3   1   7    15271.22    14851.83    111.26 o 
  -2   1   7     6207.07     6283.42     62.14 o 
  -1   1   7     5491.40     5670.99     45.47 o 
   0   1   7     4787.39     4735.33     33.75 o 
   1   1   7     1306.90     1496.17     11.47 o 
   2   1   7     1072.79     1168.47      9.28 o 
   3   1   7     4100.99     4046.55     27.77 o 
   4   1   7     8244.00     8736.24     61.73 o 
   5   1   7     2814.51     2728.09     21.71 o 
   6   1   7      372.77      304.07      6.42 o 
   7   1   7      881.64      830.45     11.84 o 
   8   1   7     1851.40     1773.19     22.02 o 
   9   1   7     1493.76     1471.64     23.10 o 
  10   1   7      400.55      394.32     11.36 o 
  11   1   7      686.47      634.77     21.20 o 
  12   1   7      118.57       74.74      9.88 o 
  13   1   7      203.68      204.13     14.26 o 
  14   1   7       95.15       84.32     10.69 o 
  15   1   7      610.77      624.54     35.71 o 
  16   1   7       80.89       82.44     11.71 o 
  17   1   7       22.51       21.87      9.29 o 
  18   1   7        6.01       32.39      9.47 o 
  19   1   7       14.46        0.89      8.46 o 
  20   1   7        1.06       20.87     19.32 o 
 -24   2   7       76.55      109.41     14.37 o 
 -23   2   7      205.36      215.88     17.36 o 
 -22   2   7       97.30       83.25     12.21 o 
 -21   2   7      865.52      926.47     29.11 o 
 -20   2   7      106.38       94.97     15.78 o 
 -19   2   7       42.74       51.26      9.36 o 
 -18   2   7      237.88      212.31      8.63 o 
 -17   2   7       93.81       83.01      5.63 o 
 -16   2   7       48.10       40.42      4.40 o 
 -15   2   7      453.70      437.67      8.63 o 
 -14   2   7     1443.12     1357.45     14.49 o 
 -13   2   7       37.19       33.23      2.84 o 
 -12   2   7      595.15      595.65      8.26 o 
 -11   2   7     6978.62     6980.00     53.01 o 
 -10   2   7       23.51       15.64      2.09 o 
  -9   2   7     5670.39     5852.10     42.62 o 
  -8   2   7     1139.26     1205.68     11.55 o 
  -7   2   7     2154.80     2276.86     20.72 o 
  -6   2   7     5336.82     5282.83     45.19 o 
  -5   2   7     6756.12     6421.26     53.61 o 
  -4   2   7      744.44      862.79     10.84 o 
  -3   2   7     6174.44     6671.28     58.97 o 
  -2   2   7      566.22      541.36      7.65 o 
  -1   2   7        1.96       13.05      1.83 o 
   0   2   7    24475.08    23981.72    184.48 o 
   1   2   7     3448.07     4028.06     26.24 o 
   2   2   7       91.14      148.64      3.01 o 
   3   2   7      161.93      229.08      3.38 o 
   4   2   7      805.46      876.77      7.37 o 
   5   2   7     4460.14     4742.94     37.96 o 
   6   2   7      372.98      426.59      6.00 o 
   7   2   7     2350.72     2225.17     20.99 o 
   8   2   7       23.65       33.89      3.68 o 
   9   2   7     1271.88     1300.48     18.52 o 
  10   2   7     1966.56     1906.12     32.38 o 
  11   2   7      213.96      212.52     18.57 o 
  12   2   7      192.18      179.21     12.61 o 
  13   2   7        0.64      -12.38      9.73 o 
  14   2   7     1004.60     1021.47     41.54 o 
  15   2   7       62.49       65.03     10.82 o 
  16   2   7     1119.29     1103.99     31.60 o 
  17   2   7       50.88       45.75     12.86 o 
  18   2   7       32.75       34.67     10.13 o 
  19   2   7       26.31       17.56      8.76 o 
  20   2   7        0.13       20.68     13.97 o 
 -24   3   7      220.06      230.48     28.08 o 
 -23   3   7      106.11      132.83     21.71 o 
 -22   3   7       13.84       18.09      8.98 o 
 -21   3   7       33.20       31.27      9.56 o 
 -20   3   7       30.27       22.18     11.28 o 
 -19   3   7      205.71      209.20     11.70 o 
 -18   3   7      887.71      884.12     32.28 o 
 -17   3   7      285.40      291.31      8.81 o 
 -16   3   7       99.78       91.54      5.71 o 
 -15   3   7      196.70      193.13      6.49 o 
 -14   3   7      177.39      184.43      5.78 o 
 -13   3   7        0.11        2.47      2.20 o 
 -12   3   7      335.02      298.98      6.13 o 
 -11   3   7       41.80       17.84      2.52 o 
 -10   3   7     4021.62     3998.09     31.19 o 
  -9   3   7     2572.86     2671.13     24.29 o 
  -8   3   7     5554.46     5453.83     56.21 o 
  -7   3   7      854.92      901.63     10.56 o 
  -6   3   7     1491.16     1624.02     15.76 o 
  -5   3   7      461.56      415.02      7.69 o 
  -4   3   7        5.42        0.05      1.58 o 
  -3   3   7    12279.58    11813.79    136.61 o 
  -2   3   7      813.18      782.12      8.64 o 
  -1   3   7       12.42       54.18      2.45 o 
   0   3   7     4125.25     4146.86     32.57 o 
   1   3   7     4193.11     4607.46     35.75 o 
   2   3   7     1124.51     1092.85     10.06 o 
   3   3   7    10706.71    11706.67     87.06 o 
   4   3   7     3973.35     4184.82     33.56 o 
   5   3   7      310.15      353.89      6.27 o 
   6   3   7      146.75      125.20      4.06 o 
   7   3   7       60.89       57.19      3.09 o 
   8   3   7     3477.88     3367.29     34.54 o 
   9   3   7        6.51        6.85      3.34 o 
  10   3   7       13.52       14.68      4.56 o 
  11   3   7     1112.92     1075.95     23.05 o 
  12   3   7       59.83       61.81      8.52 o 
  13   3   7       95.58       85.56     10.17 o 
  14   3   7      196.68      246.10     14.61 o 
  15   3   7      244.57      260.94     15.54 o 
  16   3   7      165.18      153.52     13.70 o 
  17   3   7      236.21      270.76     25.42 o 
  18   3   7       80.34       76.35     17.56 o 
  19   3   7       69.00       56.90     16.01 o 
 -24   4   7        5.63       41.24     16.61 o 
 -23   4   7       45.25       51.89     17.78 o 
 -22   4   7        0.12        7.55     11.81 o 
 -21   4   7       19.77       -0.65     12.24 o 
 -20   4   7      304.70      305.61     25.17 o 
 -19   4   7      220.86      206.55     15.67 o 
 -18   4   7      106.55       98.02      8.80 o 
 -17   4   7        4.52       -4.98      4.14 o 
 -16   4   7       25.08       30.58      4.84 o 
 -15   4   7     1145.84     1080.74     16.13 o 
 -14   4   7     1132.54     1051.22     14.10 o 
 -13   4   7      236.12      240.55      6.53 o 
 -12   4   7     1446.88     1465.51     16.66 o 
 -11   4   7        6.49        6.74      2.54 o 
 -10   4   7     1414.94     1534.47     16.62 o 
  -9   4   7      485.79      488.25      8.00 o 
  -8   4   7     2080.43     1967.19     30.05 o 
  -7   4   7      114.07      103.26      3.90 o 
  -6   4   7      567.94      577.84      8.11 o 
  -5   4   7       20.04       12.43      2.28 o 
  -4   4   7     6356.97     6468.77     54.00 o 
  -3   4   7     2017.77     1940.99     20.34 o 
  -2   4   7     4254.92     4428.39     35.10 o 
  -1   4   7     1445.21     1486.73     13.33 o 
   0   4   7     1535.47     1596.42     18.37 o 
   1   4   7     4713.83     4520.30     42.94 o 
   2   4   7      452.32      374.93      5.71 o 
   3   4   7      608.18      670.16      8.43 o 
   4   4   7     1421.30     1464.82     14.50 o 
   5   4   7      209.33      233.49      5.89 o 
   6   4   7     1617.54     1513.88     17.92 o 
   7   4   7      208.12      202.95      6.54 o 
   8   4   7     1171.92     1186.87     15.36 o 
   9   4   7      264.57      245.41     10.50 o 
  10   4   7     1662.27     1441.64     25.43 o 
  11   4   7       82.85       94.62      9.95 o 
  12   4   7       89.74      123.03     17.54 o 
  13   4   7      507.00      398.00     27.70 o 
  14   4   7      551.71      496.60     31.97 o 
  15   4   7      194.95      196.52     23.44 o 
  16   4   7       38.54       51.63     16.10 o 
  17   4   7      356.36      358.93     29.62 o 
  18   4   7       18.73        8.44     12.39 o 
  19   4   7       16.85       22.04     12.71 o 
 -23   5   7        9.71       20.85     15.30 o 
 -22   5   7        0.76      -24.23     12.12 o 
 -21   5   7      141.05      128.10     21.03 o 
 -20   5   7        6.28       11.52     22.49 o 
 -19   5   7       59.53       79.62     12.14 o 
 -18   5   7       50.14       66.14     14.61 o 
 -17   5   7        5.38       11.13      5.52 o 
 -16   5   7      860.97      774.66     19.79 o 
 -15   5   7      461.90      439.18     14.47 o 
 -14   5   7       67.46       71.45      6.23 o 
 -13   5   7      448.62      464.75     12.67 o 
 -12   5   7        1.82        6.27      3.58 o 
 -11   5   7     2116.79     2104.16     24.64 o 
 -10   5   7      316.93      339.66      7.99 o 
  -9   5   7       20.69       24.22      2.91 o 
  -8   5   7      128.51      119.23      4.58 o 
  -7   5   7      461.29      468.23      7.81 o 
  -6   5   7      838.72      850.57     11.35 o 
  -5   5   7       60.64       68.03      3.63 o 
  -4   5   7        8.52       10.94      2.88 o 
  -3   5   7      259.22      254.19      6.21 o 
  -2   5   7        6.27        8.88      2.73 o 
  -1   5   7        2.91        1.67      2.37 o 
   0   5   7       51.65       72.14      4.29 o 
   1   5   7      461.97      541.20      9.71 o 
   2   5   7     4031.16     3920.51     39.06 o 
   3   5   7       36.28       37.49      3.79 o 
   4   5   7      454.97      524.50      9.78 o 
   5   5   7       18.12       16.43      3.01 o 
   6   5   7        5.61        3.63      3.35 o 
   7   5   7     2798.72     2771.93     33.79 o 
   8   5   7      228.98      236.62      8.34 o 
   9   5   7       28.03       21.37      6.59 o 
  10   5   7      282.95      286.39     21.94 o 
  11   5   7       11.60        6.41      7.89 o 
  12   5   7      129.43      148.41     13.65 o 
  13   5   7      166.86      177.08     21.80 o 
  14   5   7        7.11        9.77     11.93 o 
  15   5   7      115.07      104.78     19.02 o 
  16   5   7       21.69       17.87     15.06 o 
  17   5   7       11.42       16.52     14.51 o 
  18   5   7      216.81      177.55     23.81 o 
 -22   6   7      139.57      162.17     24.49 o 
 -21   6   7      225.23      251.51     28.32 o 
 -20   6   7       98.37      116.13     13.81 o 
 -19   6   7       31.16       26.64      9.58 o 
 -18   6   7       18.03       23.46     13.44 o 
 -17   6   7       10.15        5.37      5.87 o 
 -16   6   7      594.03      587.31     17.73 o 
 -15   6   7       26.53       31.28      6.45 o 
 -14   6   7        0.31        3.89      4.74 o 
 -13   6   7      949.39      927.95     18.09 o 
 -12   6   7      684.33      702.10     15.48 o 
 -11   6   7     1580.55     1528.31     22.25 o 
 -10   6   7     3005.35     3037.17     38.43 o 
  -9   6   7      334.49      298.35      9.24 o 
  -8   6   7       29.84       38.65      4.36 o 
  -7   6   7      921.61      916.26     14.87 o 
  -6   6   7       97.16      108.12      9.02 o 
  -5   6   7      212.87      200.54      7.34 o 
  -4   6   7      268.53      269.75      6.31 o 
  -3   6   7      139.76      120.19      4.84 o 
  -2   6   7       43.82       56.65      4.63 o 
  -1   6   7     3935.00     4058.94     41.15 o 
   0   6   7      463.30      521.35     10.20 o 
   1   6   7      327.15      297.35      8.01 o 
   2   6   7      563.72      500.01     10.27 o 
   3   6   7      627.56      583.71     13.00 o 
   4   6   7     1152.83     1146.95     16.55 o 
   5   6   7     1304.77     1226.24     17.36 o 
   6   6   7      352.02      334.20      9.99 o 
   7   6   7     4450.56     4528.28     51.63 o 
   8   6   7      432.81      399.79     13.41 o 
   9   6   7        5.38        1.30      7.85 o 
  10   6   7       23.47       42.00      9.31 o 
  11   6   7      443.37      448.05     20.63 o 
  12   6   7      290.64      289.56     17.86 o 
  13   6   7       79.38       64.64     11.16 o 
  14   6   7        2.98        0.83     12.21 o 
  15   6   7        0.27       -9.44     10.44 o 
  16   6   7       33.41       30.74     16.16 o 
  17   6   7      237.84      311.73     27.85 o 
 -21   7   7        0.01        9.03     17.29 o 
 -20   7   7       37.66       32.67     10.72 o 
 -19   7   7        0.58       20.35      9.65 o 
 -18   7   7      213.96      246.56     18.83 o 
 -17   7   7       13.84       12.04      9.12 o 
 -16   7   7        6.49       11.26      6.21 o 
 -15   7   7      395.69      414.28     15.40 o 
 -14   7   7       59.32       62.89      7.77 o 
 -13   7   7        1.64       -5.99      4.17 o 
 -12   7   7      334.70      330.08     12.51 o 
 -11   7   7     1729.58     1691.14     26.42 o 
 -10   7   7       87.54      100.81      7.51 o 
  -9   7   7      422.06      448.28     12.62 o 
  -8   7   7     3522.82     3385.54     51.93 o 
  -7   7   7       25.69       31.70      7.65 o 
  -6   7   7      326.41      328.97     11.25 o 
  -5   7   7        3.45        5.08      6.93 o 
  -4   7   7       15.04        5.51      4.16 o 
  -3   7   7     2950.97     2906.96     37.67 o 
  -2   7   7      959.82      922.41     19.59 o 
  -1   7   7      177.50      155.57      7.94 o 
   0   7   7       46.18       49.98      4.69 o 
   1   7   7      612.34      565.77     11.56 o 
   2   7   7      617.96      615.17     12.36 o 
   3   7   7      458.87      452.91     10.75 o 
   4   7   7      142.66      160.81      7.18 o 
   5   7   7       23.07       18.20      4.84 o 
   6   7   7        8.80       15.53      4.61 o 
   7   7   7       69.31       67.34      6.34 o 
   8   7   7      265.07      246.08     11.82 o 
   9   7   7       75.16       60.35      7.62 o 
  10   7   7      521.02      469.99     20.78 o 
  11   7   7        0.70        4.53      8.88 o 
  12   7   7        3.59       19.96      9.62 o 
  13   7   7      461.06      492.79     23.65 o 
  14   7   7        0.00      -16.67     11.34 o 
  15   7   7      220.81      225.90     26.68 o 
  16   7   7       34.02       42.69     16.29 o 
 -20   8   7       75.65      111.17     14.65 o 
 -19   8   7       51.27       86.22     31.71 o 
 -18   8   7        0.01        7.78      8.84 o 
 -17   8   7       15.01       26.53     10.15 o 
 -16   8   7       23.02       25.42      7.14 o 
 -15   8   7       70.75       68.50      8.87 o 
 -14   8   7      240.55      226.44     13.39 o 
 -13   8   7       74.80      105.67     13.82 o 
 -12   8   7        3.09        3.48      7.20 o 
 -11   8   7       15.88       20.74      5.61 o 
 -10   8   7        1.39       -4.25      4.51 o 
  -9   8   7       21.55       16.98      4.99 o 
  -8   8   7        0.74       -0.17      4.94 o 
  -7   8   7      107.08      112.84      9.27 o 
  -6   8   7      448.36      462.36     15.45 o 
  -5   8   7      539.39      475.41     13.18 o 
  -4   8   7      130.44      139.68      8.49 o 
  -3   8   7       85.41       58.76      7.99 o 
  -2   8   7      250.21      214.70      9.46 o 
  -1   8   7      583.45      586.58     14.40 o 
   0   8   7      103.09      127.25     10.53 o 
   1   8   7       93.77       96.36      9.15 o 
   2   8   7      229.47      193.25      7.82 o 
   3   8   7      619.88      640.18     13.21 o 
   4   8   7      426.40      427.92     15.32 o 
   5   8   7      362.46      376.16     17.39 o 
   6   8   7     1014.84      949.62     18.87 o 
   7   8   7       47.35       41.53      6.02 o 
   8   8   7       13.64        7.02      6.67 o 
   9   8   7       78.77       79.03     12.70 o 
  10   8   7        3.26       13.96      9.53 o 
  11   8   7      627.27      701.15     27.30 o 
  12   8   7      101.75      111.19     14.58 o 
  13   8   7       25.47       29.58     14.16 o 
  14   8   7       21.41       30.03     14.65 o 
  15   8   7        0.27        9.52     12.98 o 
 -18   9   7       97.56      164.50     16.98 o 
 -17   9   7      151.53      171.23     17.00 o 
 -16   9   7       24.73       26.13      7.54 o 
 -15   9   7        0.01        1.36      9.05 o 
 -14   9   7       32.91       39.24      8.02 o 
 -13   9   7        9.44        1.75      5.89 o 
 -12   9   7       73.02       77.44     11.94 o 
 -11   9   7        0.69       -0.62      5.97 o 
 -10   9   7        6.79       16.94      6.65 o 
  -9   9   7      392.82      391.51     16.04 o 
  -8   9   7       29.03       26.14      7.09 o 
  -7   9   7      101.42      116.25     23.62 o 
  -6   9   7      958.69      902.45     23.41 o 
  -5   9   7      656.31      681.35     16.91 o 
  -4   9   7     1271.29     1171.88     22.67 o 
  -3   9   7        3.55        4.87      5.37 o 
  -2   9   7     1074.04     1052.64     21.29 o 
  -1   9   7       39.61       50.99      7.66 o 
   0   9   7       12.04        4.90      4.78 o 
   1   9   7       67.51       75.94      7.37 o 
   2   9   7      430.38      426.96     13.25 o 
   3   9   7      478.39      473.89     19.23 o 
   4   9   7       11.50       10.81      7.02 o 
   5   9   7      401.72      393.76     14.83 o 
   6   9   7        7.84        9.68      5.11 o 
   7   9   7        2.87        7.89      6.21 o 
   8   9   7        9.08       10.42      6.38 o 
   9   9   7      286.71      250.10     22.11 o 
  10   9   7       21.11       17.58      9.88 o 
  11   9   7      119.27       99.86     15.31 o 
  12   9   7       37.42       59.88     12.34 o 
  13   9   7        1.93       12.39      9.66 o 
 -16  10   7       96.22      106.55     21.73 o 
 -15  10   7      153.74      208.98     27.51 o 
 -14  10   7        0.68        1.86     12.90 o 
 -13  10   7      350.40      408.93     33.43 o 
 -12  10   7      135.07      131.80     21.84 o 
 -11  10   7      283.19      253.77     37.94 o 
 -10  10   7     1160.53     1247.44     31.50 o 
  -9  10   7        7.05       20.80      7.78 o 
  -8  10   7       35.06       34.53      8.26 o 
  -7  10   7        0.06        3.36      6.26 o 
  -6  10   7        2.36        1.47      9.99 o 
  -5  10   7       61.45       73.53     19.63 o 
  -4  10   7       39.78       47.04      6.87 o 
  -3  10   7      136.78      140.18      9.75 o 
  -2  10   7      125.85      141.11     10.06 o 
  -1  10   7       93.68      104.71     10.88 o 
   0  10   7       90.48       61.88      7.65 o 
   1  10   7       83.42       87.50      8.45 o 
   2  10   7      106.05       99.28      8.70 o 
   3  10   7       84.89       99.92     10.62 o 
   4  10   7      439.23      435.21     23.69 o 
   5  10   7      172.58      161.55     12.09 o 
   6  10   7       40.01       36.99     11.42 o 
   7  10   7       17.35        3.92      8.88 o 
   8  10   7       98.56       90.62     13.35 o 
   9  10   7        1.96       -7.66     14.86 o 
  10  10   7      627.01      658.18     43.38 o 
  11  10   7       12.75       28.20     10.61 o 
 -13  11   7        2.52        5.50     15.02 o 
 -12  11   7        0.56        2.14     15.97 o 
 -11  11   7        0.73       41.24     16.42 o 
 -10  11   7       11.59       25.57     14.42 o 
  -9  11   7        1.45       11.10     10.12 o 
  -8  11   7        2.30       10.03      4.53 o 
  -7  11   7       87.37      101.53     24.28 o 
  -6  11   7       95.96       80.68     20.61 o 
  -5  11   7       83.75       97.23     31.95 o 
  -4  11   7        2.53        2.42     13.29 o 
  -3  11   7       20.31        8.10     14.76 o 
  -2  11   7       30.98       23.12      8.87 o 
  -1  11   7       57.66       43.88     12.02 o 
   0  11   7        8.52       11.27      7.75 o 
   1  11   7       21.93       28.28      8.23 o 
   2  11   7       81.47       59.64      9.37 o 
   3  11   7      145.79      124.10     17.52 o 
   4  11   7      260.44      280.61     19.03 o 
   5  11   7      487.90      470.82     51.85 o 
   6  11   7       17.24        7.35     16.46 o 
   7  11   7      146.81      110.36     25.55 o 
   8  11   7       17.96       32.72     20.16 o 
   9  11   7       12.64       -1.03     18.62 o 
 -10  12   7       17.66       14.19     14.46 o 
  -9  12   7       16.66       15.65     11.85 o 
  -8  12   7      340.75      344.69     32.41 o 
  -7  12   7       26.28       41.31     29.51 o 
  -6  12   7        0.01      -17.31      9.10 o 
  -5  12   7       34.63       36.97     13.63 o 
  -4  12   7      335.13      363.86     24.63 o 
  -3  12   7       16.73       15.94     12.42 o 
  -2  12   7       24.03       28.00     12.75 o 
  -1  12   7        0.19        5.99     10.90 o 
   0  12   7       27.65       21.84     10.80 o 
   1  12   7       18.31       18.35     11.53 o 
   2  12   7        0.04        8.42     14.82 o 
   3  12   7        2.74        7.83     15.07 o 
   4  12   7       21.90       44.46     20.31 o 
   5  12   7        2.09       11.78     18.41 o 
 -25   0   8       83.43      118.29     20.94 o 
 -24   0   8       74.27       69.13     18.07 o 
 -23   0   8      497.48      515.59     33.13 o 
 -22   0   8       24.46       18.31     12.81 o 
 -21   0   8        0.13      -12.60     10.41 o 
 -20   0   8      464.38      478.96     28.37 o 
 -19   0   8      643.87      583.93     29.85 o 
 -18   0   8     1417.76     1348.92     28.49 o 
 -17   0   8      278.29      311.87      9.93 o 
 -16   0   8     4047.60     4019.70     46.59 o 
 -15   0   8      466.20      391.95     11.09 o 
 -14   0   8      574.74      549.47     12.12 o 
 -13   0   8      987.42      923.97     14.83 o 
 -12   0   8     3462.60     3522.25     38.19 o 
 -11   0   8      184.01      215.21      6.30 o 
 -10   0   8     2316.08     2821.15     35.18 o 
  -9   0   8      212.48      210.18      6.24 o 
  -8   0   8      231.98      231.51      6.39 o 
  -7   0   8      285.55      229.26      6.14 o 
  -6   0   8    37687.09    39622.87    917.31 o 
  -5   0   8     2696.32     2476.14     29.04 o 
  -4   0   8   161095.42   147265.06   2853.76 o 
  -3   0   8    20433.78    22152.07    312.50 o 
  -2   0   8        3.13        4.39      2.09 o 
  -1   0   8     1383.06     1246.79     17.32 o 
   0   0   8     2527.25     2265.03     24.96 o 
   1   0   8    26198.02    25557.44    221.05 o 
   2   0   8     1724.95     1780.09     18.40 o 
   3   0   8     2799.86     3114.61     33.37 o 
   4   0   8      335.46      400.65      9.05 o 
   5   0   8     9280.53     9721.19    131.56 o 
   6   0   8      802.76      797.74     15.80 o 
   7   0   8     1378.09     1310.59     28.72 o 
   8   0   8       99.87      113.19      8.94 o 
   9   0   8      594.09      580.34     18.78 o 
  10   0   8     8620.86     8205.35    130.17 o 
  11   0   8       11.08       13.27      9.62 o 
  12   0   8      898.25      769.41     32.88 o 
  13   0   8      518.62      499.70     28.21 o 
  14   0   8       36.55       37.10     13.62 o 
  15   0   8        2.93       13.01     12.89 o 
  16   0   8      604.41      556.10     33.15 o 
  17   0   8        3.03        6.31     11.88 o 
  18   0   8     1175.29     1122.97     47.92 o 
  19   0   8       16.49       21.35     14.39 o 
 -25   1   8       17.52       11.13      9.76 o 
 -24   1   8       33.14       41.33     13.32 o 
 -23   1   8        0.50       -8.16      8.61 o 
 -22   1   8       36.29       47.81     10.56 o 
 -21   1   8      116.12      125.34     13.44 o 
 -20   1   8        0.48       18.87      8.13 o 
 -19   1   8        9.10       41.30     13.45 o 
 -18   1   8      118.16      141.94      6.79 o 
 -17   1   8        8.44        7.75      3.27 o 
 -16   1   8        3.20        1.57      3.07 o 
 -15   1   8      153.73      158.20      5.52 o 
 -14   1   8     1071.36     1008.76     11.87 o 
 -13   1   8     1384.41     1410.20     15.43 o 
 -12   1   8      495.87      577.38      8.63 o 
 -11   1   8       19.64       11.73      2.00 o 
 -10   1   8     2876.48     2927.76     25.18 o 
  -9   1   8      479.49      473.02      6.84 o 
  -8   1   8     1220.04     1104.39     11.45 o 
  -7   1   8     5293.93     5528.08     42.17 o 
  -6   1   8      250.73      262.82      4.44 o 
  -5   1   8     2222.22     2414.56     21.25 o 
  -4   1   8      710.42      677.24      8.32 o 
  -3   1   8     1478.16     1580.06     15.56 o 
  -2   1   8      652.78      558.99      9.68 o 
  -1   1   8      397.38      364.54      6.76 o 
   0   1   8       30.16       47.64      2.13 o 
   1   1   8     1387.39     1404.23     11.11 o 
   2   1   8    27612.50    27485.06    175.22 o 
   3   1   8      540.31      542.46      5.42 o 
   4   1   8       31.13       19.69      1.36 o 
   5   1   8      733.58      596.47      6.66 o 
   6   1   8     1133.76     1086.40     15.00 o 
   7   1   8     8950.37     9174.48     87.58 o 
   8   1   8     1776.94     1697.43     25.03 o 
   9   1   8     1219.59     1154.41     21.21 o 
  10   1   8     1651.11     1576.43     28.90 o 
  11   1   8      658.42      574.02     43.80 o 
  12   1   8      206.15      188.51     13.43 o 
  13   1   8      346.28      346.72     16.78 o 
  14   1   8      164.37      172.86     14.88 o 
  15   1   8      172.07      177.00     22.00 o 
  16   1   8      352.34      342.32     48.67 o 
  17   1   8      120.61      110.13     24.23 o 
  18   1   8       80.95      106.53     13.51 o 
  19   1   8      183.84      197.22     16.94 o 
 -25   2   8       20.73       25.74     10.45 o 
 -24   2   8        2.29       -9.74     11.62 o 
 -23   2   8        0.12       -8.89      7.56 o 
 -22   2   8      170.27      155.36     14.98 o 
 -21   2   8       60.60       61.43     10.57 o 
 -20   2   8       17.31       30.87      9.03 o 
 -19   2   8       23.32       21.39      5.61 o 
 -18   2   8       53.06       64.79      5.81 o 
 -17   2   8      488.50      451.23     11.09 o 
 -16   2   8      370.53      364.92      8.29 o 
 -15   2   8      131.97      133.26      5.70 o 
 -14   2   8      643.57      642.42      9.31 o 
 -13   2   8      764.17      730.47      9.70 o 
 -12   2   8      367.86      385.73      6.74 o 
 -11   2   8      340.57      373.34      6.33 o 
 -10   2   8     3531.37     3564.24     28.06 o 
  -9   2   8      331.20      331.15      5.50 o 
  -8   2   8     2268.25     2346.66     20.56 o 
  -7   2   8      339.46      447.41      6.77 o 
  -6   2   8      811.38      762.15      9.75 o 
  -5   2   8     6921.07     7000.94    133.83 o 
  -4   2   8     1965.05     1891.54     18.48 o 
  -3   2   8      401.19      406.06      6.81 o 
  -2   2   8     3792.91     3840.95     35.79 o 
  -1   2   8     1648.09     1579.08     15.39 o 
   0   2   8     2560.82     2650.52     26.08 o 
   1   2   8      485.04      477.19      5.78 o 
   2   2   8      162.48      183.24      4.03 o 
   3   2   8     1293.34     1175.39     10.49 o 
   4   2   8     1471.38     1656.45     13.06 o 
   5   2   8     1259.68     1245.83     13.51 o 
   6   2   8       42.93       54.10      2.50 o 
   7   2   8      428.87      429.58      9.13 o 
   8   2   8      328.45      372.93     11.34 o 
   9   2   8      578.29      589.81     13.67 o 
  10   2   8      199.47      192.95     13.58 o 
  11   2   8      259.59      250.66     14.22 o 
  12   2   8        0.29       -7.11      5.95 o 
  13   2   8       10.07        5.45     10.03 o 
  14   2   8     1180.87     1196.20     31.27 o 
  15   2   8        9.47      -12.22      8.34 o 
  16   2   8        2.54       -8.63      8.15 o 
  17   2   8       85.48       84.92     12.57 o 
  18   2   8        5.61       12.72      8.77 o 
  19   2   8      215.87      246.09     18.69 o 
 -24   3   8      186.05      205.58     26.73 o 
 -23   3   8       22.08        1.14      8.10 o 
 -22   3   8       49.41       37.01      9.91 o 
 -21   3   8       23.33       16.36     18.31 o 
 -20   3   8       45.52       28.20      8.68 o 
 -19   3   8     1233.05     1278.09     23.08 o 
 -18   3   8       82.97      100.94      6.89 o 
 -17   3   8      267.52      283.93      8.74 o 
 -16   3   8      944.66      859.14     14.19 o 
 -15   3   8       16.68       26.36      3.56 o 
 -14   3   8      248.14      217.73      6.18 o 
 -13   3   8      158.38      174.44      5.12 o 
 -12   3   8      863.34      828.59     10.39 o 
 -11   3   8     1923.58     1946.62     17.95 o 
 -10   3   8      214.88      195.83      4.79 o 
  -9   3   8      125.58      109.16      5.49 o 
  -8   3   8      176.12      191.73      5.22 o 
  -7   3   8     2503.01     2227.52     20.62 o 
  -6   3   8      908.95      914.67     10.56 o 
  -5   3   8      768.43      892.65     11.03 o 
  -4   3   8       97.82      100.43      3.81 o 
  -3   3   8     1112.89     1038.13     11.75 o 
  -2   3   8       45.07       40.71      2.30 o 
  -1   3   8      482.73      560.07      7.15 o 
   0   3   8    14778.07    14981.82    108.66 o 
   1   3   8     6023.15     6614.48     47.48 o 
   2   3   8     4332.89     4299.31     33.78 o 
   3   3   8    13776.20    14787.33    116.52 o 
   4   3   8      152.84      124.40      3.94 o 
   5   3   8     1879.06     1659.29     19.42 o 
   6   3   8      200.01      236.33      6.89 o 
   7   3   8       10.38       13.41      3.17 o 
   8   3   8     2616.46     2404.68     31.14 o 
   9   3   8      731.13      667.42     14.52 o 
  10   3   8        0.58       -5.83      3.82 o 
  11   3   8      120.24      132.62     10.73 o 
  12   3   8        0.71        4.78      5.91 o 
  13   3   8       35.44       29.20      8.08 o 
  14   3   8      250.59      245.52     15.10 o 
  15   3   8       36.71       39.29      9.08 o 
  16   3   8        1.24        9.56     13.47 o 
  17   3   8      190.64      163.07     23.13 o 
  18   3   8       14.68       -1.44     12.44 o 
  19   3   8       21.04       10.82     13.58 o 
 -24   4   8      102.99      141.44     23.63 o 
 -23   4   8       87.69       77.79     19.46 o 
 -22   4   8       24.25       30.62     13.91 o 
 -21   4   8       78.44       73.69     16.76 o 
 -20   4   8       18.36       14.14      8.15 o 
 -19   4   8        0.01      -12.85      6.42 o 
 -18   4   8      122.23      131.36      8.44 o 
 -17   4   8       84.75       84.60      6.35 o 
 -16   4   8      104.45      119.22      7.78 o 
 -15   4   8      579.23      588.82     14.32 o 
 -14   4   8      129.83      113.46      5.78 o 
 -13   4   8        0.30       -3.78      2.55 o 
 -12   4   8     1193.17     1149.64     14.31 o 
 -11   4   8     2300.00     2346.19     23.18 o 
 -10   4   8     1035.36     1089.94     13.38 o 
  -9   4   8      619.33      579.41      9.51 o 
  -8   4   8       79.34       93.50      4.00 o 
  -7   4   8       83.88      114.58      4.07 o 
  -6   4   8       97.38      143.81      4.27 o 
  -5   4   8     9087.07     9367.68     76.52 o 
  -4   4   8      446.27      424.37      7.81 o 
  -3   4   8      455.55      502.46      7.54 o 
  -2   4   8     2184.01     2021.62     18.30 o 
  -1   4   8     4183.52     4084.59     32.94 o 
   0   4   8     3246.94     3359.21     30.17 o 
   1   4   8      405.67      403.72      6.09 o 
   2   4   8      226.76      242.41      4.84 o 
   3   4   8      129.82      141.08      4.38 o 
   4   4   8      664.43      717.99      9.56 o 
   5   4   8     3423.88     3327.36     29.97 o 
   6   4   8      728.76      662.20     10.60 o 
   7   4   8       45.50       52.04      3.77 o 
   8   4   8      485.95      417.70     11.08 o 
   9   4   8      138.31      117.29      8.40 o 
  10   4   8       93.64      137.82     11.68 o 
  11   4   8      329.74      356.53     16.37 o 
  12   4   8      104.52      109.78     16.66 o 
  13   4   8      250.09      238.97     24.36 o 
  14   4   8      258.38      278.19     25.53 o 
  15   4   8       14.24        3.78     12.42 o 
  16   4   8       52.40       32.77     15.39 o 
  17   4   8        9.50       23.69     14.83 o 
  18   4   8      300.83      335.22     29.31 o 
 -23   5   8      166.36      173.06     24.93 o 
 -22   5   8      118.62      138.44     22.54 o 
 -21   5   8       33.35       26.07     15.28 o 
 -20   5   8     1215.72     1281.37     36.23 o 
 -19   5   8      298.76      324.16     18.73 o 
 -18   5   8        3.05       -0.32      5.48 o 
 -17   5   8     1254.52     1296.80     27.01 o 
 -16   5   8      637.18      603.24     17.60 o 
 -15   5   8       32.95       23.42      6.92 o 
 -14   5   8      304.94      281.97     10.15 o 
 -13   5   8      663.77      655.16     13.16 o 
 -12   5   8      136.40      158.29      6.69 o 
 -11   5   8       99.70      105.27      4.97 o 
 -10   5   8     1982.32     1939.95     21.71 o 
  -9   5   8      765.04      690.83     10.67 o 
  -8   5   8      255.28      288.73      6.42 o 
  -7   5   8     1444.93     1397.57     15.39 o 
  -6   5   8     1095.94     1074.02     14.48 o 
  -5   5   8      496.88      546.25      8.79 o 
  -4   5   8     2175.78     2149.86     19.86 o 
  -3   5   8      261.27      284.01      5.97 o 
  -2   5   8     4147.25     4402.54     42.33 o 
  -1   5   8     4234.80     4200.27     37.07 o 
   0   5   8     1347.99     1397.39     17.72 o 
   1   5   8      461.19      477.61      8.90 o 
   2   5   8      536.68      472.45      9.24 o 
   3   5   8      310.74      317.51      7.76 o 
   4   5   8     1736.27     1671.27     20.12 o 
   5   5   8      186.78      172.04      6.83 o 
   6   5   8        2.70       -0.90      4.46 o 
   7   5   8      196.17      189.54      7.85 o 
   8   5   8        1.77        5.49      5.68 o 
   9   5   8      926.07      936.14     26.79 o 
  10   5   8     2051.41     1781.17     72.99 o 
  11   5   8       24.05       41.39      9.41 o 
  12   5   8      110.17      104.40     16.97 o 
  13   5   8     1087.69     1089.28     44.80 o 
  14   5   8        0.02      -10.05     10.69 o 
  15   5   8      985.30      997.21     44.94 o 
  16   5   8        3.24        5.57     12.79 o 
  17   5   8       23.95       31.51     15.60 o 
  18   5   8      163.61      169.44     24.01 o 
 -22   6   8       51.53       41.04     16.69 o 
 -21   6   8      214.21      220.17     43.11 o 
 -20   6   8        2.05       -0.38      8.34 o 
 -19   6   8       44.32       29.02      9.67 o 
 -18   6   8       11.09       24.03      9.33 o 
 -17   6   8       75.69       92.67      9.34 o 
 -16   6   8      303.92      288.76     13.36 o 
 -15   6   8       21.10       28.40      6.41 o 
 -14   6   8       18.18       15.48      6.08 o 
 -13   6   8      455.56      471.65     12.98 o 
 -12   6   8       15.84       27.96      5.35 o 
 -11   6   8      196.76      195.28      9.47 o 
 -10   6   8      231.98      219.44     10.12 o 
  -9   6   8      312.99      277.57      8.78 o 
  -8   6   8       27.49       25.88      3.90 o 
  -7   6   8      601.13      650.20     12.39 o 
  -6   6   8       70.14       81.03      5.61 o 
  -5   6   8      102.84      126.23      5.27 o 
  -4   6   8       49.88       53.49      3.40 o 
  -3   6   8      219.98      206.73      7.36 o 
  -2   6   8      304.92      315.74      8.26 o 
  -1   6   8     1383.81     1295.41     17.67 o 
   0   6   8     1536.74     1520.25     19.64 o 
   1   6   8        0.17       -6.64      3.32 o 
   2   6   8       10.68       17.43      3.81 o 
   3   6   8      387.29      378.17      9.24 o 
   4   6   8     1437.86     1361.90     18.64 o 
   5   6   8      403.62      439.51     11.29 o 
   6   6   8      137.50      128.82      7.86 o 
   7   6   8     1234.51     1258.66     20.35 o 
   8   6   8      133.57      139.83     16.68 o 
   9   6   8      550.91      567.71     21.75 o 
  10   6   8      834.08      843.91     26.96 o 
  11   6   8       72.44       65.53     16.99 o 
  12   6   8       56.30       51.16     14.53 o 
  13   6   8      501.07      544.82     33.17 o 
  14   6   8        7.08        1.35     12.88 o 
  15   6   8       24.97       16.27     13.20 o 
  16   6   8       94.49      126.23     22.21 o 
  17   6   8       10.22       -6.05     12.35 o 
 -21   7   8       11.35       20.30     10.13 o 
 -20   7   8       32.64       12.21      9.71 o 
 -19   7   8      289.04      368.83     31.56 o 
 -18   7   8      712.96      727.08     42.17 o 
 -17   7   8      212.81      244.83     13.47 o 
 -16   7   8       44.57       60.59     10.34 o 
 -15   7   8       97.52      100.05     11.55 o 
 -14   7   8       23.94       15.67      6.01 o 
 -13   7   8      157.57      168.92      9.46 o 
 -12   7   8      715.10      671.38     15.98 o 
 -11   7   8      232.92      210.26      9.75 o 
 -10   7   8       19.37       17.51      5.10 o 
  -9   7   8       21.14       19.14      4.51 o 
  -8   7   8     2784.90     2768.80     33.39 o 
  -7   7   8       43.71       47.79      5.20 o 
  -6   7   8      551.56      510.78     12.18 o 
  -5   7   8        0.15       -0.79      4.59 o 
  -4   7   8       16.55       13.39      7.09 o 
  -3   7   8      482.78      474.00     12.48 o 
  -2   7   8      741.31      731.00     15.99 o 
  -1   7   8     2303.11     2178.28     26.43 o 
   0   7   8        9.43       11.70      3.78 o 
   1   7   8        0.76       -5.82      5.18 o 
   2   7   8       37.82       32.22      4.82 o 
   3   7   8     3234.24     3305.77     36.40 o 
   4   7   8       27.72       24.54      4.38 o 
   5   7   8       73.32       68.39      6.22 o 
   6   7   8      116.93      107.44      7.22 o 
   7   7   8      102.40      115.20      8.06 o 
   8   7   8      348.77      315.95     12.94 o 
   9   7   8       52.79       38.62      9.50 o 
  10   7   8       35.64       30.44      9.86 o 
  11   7   8      432.62      446.96     23.40 o 
  12   7   8      230.11      220.44     34.58 o 
  13   7   8        1.37       17.30     13.69 o 
  14   7   8      143.45      138.55     22.05 o 
  15   7   8       14.05       12.57     14.05 o 
  16   7   8      337.37      409.68     32.90 o 
 -20   8   8       17.83       31.90     10.64 o 
 -19   8   8       67.86       72.12     13.57 o 
 -18   8   8      325.15      357.88     21.22 o 
 -17   8   8      103.80      121.94     13.35 o 
 -16   8   8       68.55       68.24      9.17 o 
 -15   8   8      565.11      611.63     19.55 o 
 -14   8   8       18.12       21.45      7.40 o 
 -13   8   8     1103.65     1108.52     25.47 o 
 -12   8   8       38.97       44.82      6.36 o 
 -11   8   8       45.97       43.51      6.35 o 
 -10   8   8      466.95      477.97     16.17 o 
  -9   8   8       14.62       19.95      5.11 o 
  -8   8   8        0.79        1.64      5.21 o 
  -7   8   8       73.85       66.54      9.61 o 
  -6   8   8       12.82        1.07      5.10 o 
  -5   8   8       60.43       57.49      7.61 o 
  -4   8   8       23.59       17.88      5.01 o 
  -3   8   8      391.90      355.88     11.71 o 
  -2   8   8       66.33       62.74      7.16 o 
  -1   8   8      108.34      116.82      8.60 o 
   0   8   8      512.83      503.62     13.42 o 
   1   8   8       77.63       75.49      5.87 o 
   2   8   8       57.49       43.87      6.28 o 
   3   8   8     1285.70     1254.46     19.45 o 
   4   8   8      559.90      580.00     14.79 o 
   5   8   8       47.36       48.24      6.47 o 
   6   8   8      715.00      758.67     16.83 o 
   7   8   8       85.10       85.81      9.20 o 
   8   8   8     1779.20     1811.32     35.24 o 
   9   8   8       11.17       14.82      9.77 o 
  10   8   8      160.37      180.78     25.76 o 
  11   8   8      697.25      768.22     32.02 o 
  12   8   8        9.29        9.88      9.56 o 
  13   8   8       23.86       30.94     10.68 o 
  14   8   8       19.49       24.82     13.20 o 
 -18   9   8      191.24      241.75     19.69 o 
 -17   9   8        1.61       16.59      9.60 o 
 -16   9   8      142.80      157.67     12.57 o 
 -15   9   8       49.87       46.49      8.28 o 
 -14   9   8      118.60      115.59     11.90 o 
 -13   9   8       11.95       12.26      6.38 o 
 -12   9   8       66.28       64.62      9.13 o 
 -11   9   8       39.22       26.75      7.65 o 
 -10   9   8       96.16      107.92     10.39 o 
  -9   9   8       16.98       22.48      7.23 o 
  -8   9   8      229.03      233.13     13.34 o 
  -7   9   8       85.20       94.25      9.76 o 
  -6   9   8        1.22        5.66      6.12 o 
  -5   9   8      700.60      637.59     19.26 o 
  -4   9   8       53.13       61.12      9.56 o 
  -3   9   8      157.66      181.26     10.39 o 
  -2   9   8      108.67      114.88     13.24 o 
  -1   9   8      259.37      263.24     10.86 o 
   0   9   8       42.98       47.37      7.43 o 
   1   9   8      107.90      108.50      8.36 o 
   2   9   8      335.02      330.29     13.56 o 
   3   9   8      172.51      174.89     11.81 o 
   4   9   8      133.67      131.19     10.52 o 
   5   9   8        5.48        2.49      6.42 o 
   6   9   8       14.29       13.80      5.39 o 
   7   9   8        5.15       13.50      8.14 o 
   8   9   8       66.61       69.87     16.34 o 
   9   9   8       66.71       57.23     19.31 o 
  10   9   8      235.52      211.00     17.95 o 
  11   9   8       32.04       35.13     11.68 o 
  12   9   8        5.53        5.35      9.38 o 
  13   9   8      145.38      154.42     17.00 o 
 -16  10   8        1.93       42.73     18.01 o 
 -15  10   8        1.08       19.91     14.88 o 
 -14  10   8       58.39       92.94     20.57 o 
 -13  10   8       32.61       46.89     17.70 o 
 -12  10   8        3.09        1.38     13.10 o 
 -11  10   8      472.05      495.57     19.17 o 
 -10  10   8       12.75       33.71     10.60 o 
  -9  10   8      338.76      349.84     22.29 o 
  -8  10   8        1.63        1.62      6.28 o 
  -7  10   8      291.07      277.24     14.75 o 
  -6  10   8       19.68       24.33      7.64 o 
  -5  10   8      110.39      112.14     11.18 o 
  -4  10   8        1.02        5.63      6.77 o 
  -3  10   8       47.74       45.75      7.25 o 
  -2  10   8       47.78       57.48      7.48 o 
  -1  10   8        0.23       -0.35      6.07 o 
   0  10   8        0.11       -2.23      5.16 o 
   1  10   8      278.61      301.07     12.65 o 
   2  10   8      393.89      364.65     13.58 o 
   3  10   8       15.91        8.84      6.29 o 
   4  10   8        2.30       11.96      9.48 o 
   5  10   8        0.15       -4.15      5.92 o 
   6  10   8        0.00       -1.78      8.52 o 
   7  10   8      140.65      158.78     15.91 o 
   8  10   8        7.00        0.11     15.66 o 
   9  10   8      155.86      130.14     24.49 o 
  10  10   8        1.51       15.46     18.13 o 
  11  10   8        1.28       13.39     10.45 o 
 -14  11   8        5.98       14.39     17.18 o 
 -13  11   8        2.93        7.68     14.71 o 
 -12  11   8      107.83       84.41     21.19 o 
 -11  11   8      232.39      241.96     28.98 o 
 -10  11   8        0.69       20.35     10.56 o 
  -9  11   8        2.34        0.05     10.01 o 
  -8  11   8       58.26       81.59     13.97 o 
  -7  11   8       42.49       42.38     12.28 o 
  -6  11   8       29.82       12.96     10.09 o 
  -5  11   8        6.08        6.06     10.75 o 
  -4  11   8        0.90       20.27     10.61 o 
  -3  11   8      402.93      397.59     42.47 o 
  -2  11   8      104.94      106.70     11.33 o 
  -1  11   8       26.66       15.73     13.04 o 
   0  11   8       37.06       28.47      8.36 o 
   1  11   8        2.43       10.81      9.51 o 
   2  11   8        1.06        0.30      8.87 o 
   3  11   8      117.62      106.72     24.47 o 
   4  11   8        0.92        9.55      9.89 o 
   5  11   8        1.44       12.96      9.20 o 
   6  11   8       12.96       36.00     19.65 o 
   7  11   8      218.70      229.31     30.24 o 
   8  11   8       59.61       47.10     20.07 o 
 -10  12   8        7.53       11.61     15.14 o 
  -9  12   8        6.02        6.43      5.25 o 
  -8  12   8        2.10        5.55     13.40 o 
  -7  12   8        9.01        7.02     27.20 o 
  -6  12   8        0.79        0.11     11.94 o 
  -5  12   8      769.62      864.89     33.93 o 
  -4  12   8       66.70       63.06     15.56 o 
  -3  12   8      161.34      188.07     19.70 o 
  -2  12   8        8.29        8.50     11.07 o 
  -1  12   8        1.33       -2.58     10.33 o 
   0  12   8      168.64      171.29     18.00 o 
   1  12   8       13.05      -19.99     14.20 o 
   2  12   8        0.49       11.33     14.91 o 
   3  12   8        1.27      -22.04     14.70 o 
   4  12   8       14.29       50.36     21.74 o 
 -25   1   9       11.86       11.35      9.48 o 
 -24   1   9       30.79       36.12     10.23 o 
 -23   1   9       55.76       46.16     10.81 o 
 -22   1   9        1.85      -10.57      7.60 o 
 -21   1   9      137.06      132.91     13.59 o 
 -20   1   9        6.84        7.29      7.20 o 
 -19   1   9        1.02        4.07      3.92 o 
 -18   1   9      610.48      587.01     11.59 o 
 -17   1   9      215.06      196.11      6.67 o 
 -16   1   9       12.06        8.50      4.59 o 
 -15   1   9      179.45      147.79      5.57 o 
 -14   1   9       76.00       92.68      4.51 o 
 -13   1   9      939.78      893.13     11.57 o 
 -12   1   9     2174.08     2169.06     20.67 o 
 -11   1   9      115.63      140.22      4.30 o 
 -10   1   9     1592.39     1620.82     15.93 o 
  -9   1   9      959.26      893.33     11.05 o 
  -8   1   9      269.38      381.50      6.03 o 
  -7   1   9      830.86      798.04     10.48 o 
  -6   1   9      434.21      398.29      6.59 o 
  -5   1   9      700.73      902.31      9.91 o 
  -4   1   9     4371.28     4439.17     35.81 o 
  -3   1   9      842.85      945.28     10.56 o 
  -2   1   9        1.32        1.75      1.31 o 
  -1   1   9      539.79      526.24      7.72 o 
   0   1   9     6227.64     6335.88     56.34 o 
   1   1   9      378.34      437.01      5.81 o 
   2   1   9     8512.40     8844.50     54.71 o 
   3   1   9     1995.62     1802.30     15.67 o 
   4   1   9     4621.72     4822.25     35.65 o 
   5   1   9       42.86       36.90      2.07 o 
   6   1   9     2243.44     2266.97     26.08 o 
   7   1   9       43.43       37.95      3.66 o 
   8   1   9       53.90       46.81      6.89 o 
   9   1   9     1200.54     1159.46     23.78 o 
  10   1   9     1886.85     1740.09     36.57 o 
  11   1   9      239.98      217.63     13.97 o 
  12   1   9      225.26      193.07     13.43 o 
  13   1   9      343.05      328.77     20.33 o 
  14   1   9      759.57      796.47     26.51 o 
  15   1   9       12.56        5.71     14.34 o 
  16   1   9      184.77      164.41     14.86 o 
  17   1   9        1.81       15.58     10.29 o 
  18   1   9       95.80       96.85     12.98 o 
  19   1   9        1.34       -5.40      8.30 o 
 -25   2   9       15.07        6.99      9.29 o 
 -24   2   9        6.89        1.31      8.52 o 
 -23   2   9      126.36      115.98     14.45 o 
 -22   2   9      118.24      119.48     13.77 o 
 -21   2   9      368.05      365.10     23.54 o 
 -20   2   9      206.96      232.98     16.08 o 
 -19   2   9      517.55      509.62     12.45 o 
 -18   2   9      257.26      257.19      9.38 o 
 -17   2   9      329.41      318.34      8.74 o 
 -16   2   9      317.47      317.64      7.85 o 
 -15   2   9     3578.95     3417.16     31.93 o 
 -14   2   9      145.15      167.15      5.52 o 
 -13   2   9       75.39       78.65      3.93 o 
 -12   2   9      478.30      509.96      7.77 o 
 -11   2   9       61.62       54.65      3.12 o 
 -10   2   9      613.98      716.23      9.37 o 
  -9   2   9      101.05       87.94      3.40 o 
  -8   2   9    10159.12    10550.15     83.35 o 
  -7   2   9     1204.79     1140.95     12.38 o 
  -6   2   9       62.04       58.01      3.16 o 
  -5   2   9     3307.75     3075.04     30.77 o 
  -4   2   9     3426.94     3589.94     32.05 o 
  -3   2   9      183.29      243.63      5.46 o 
  -2   2   9     7576.08     7383.62     65.52 o 
  -1   2   9       17.83        6.82      1.98 o 
   0   2   9     7718.73     7816.76     59.25 o 
   1   2   9      150.06      139.93      3.28 o 
   2   2   9      919.70     1002.75     10.19 o 
   3   2   9      564.55      688.79      8.44 o 
   4   2   9       49.07      123.92      3.47 o 
   5   2   9      222.09      207.80      4.08 o 
   6   2   9     1452.23     1411.44     16.74 o 
   7   2   9     1681.21     1618.44     21.00 o 
   8   2   9       37.20       38.32      4.17 o 
   9   2   9     1247.66     1255.61     25.44 o 
  10   2   9        0.22       -7.86      7.33 o 
  11   2   9      228.22      189.20     13.14 o 
  12   2   9       19.28       13.48      9.78 o 
  13   2   9      130.69      114.12     11.96 o 
  14   2   9      257.85      275.10     16.58 o 
  15   2   9      459.22      531.67     25.40 o 
  16   2   9       69.73       56.93     13.87 o 
  17   2   9      345.96      388.50     20.36 o 
  18   2   9      190.02      239.40     24.93 o 
  19   2   9       21.85       38.16     10.45 o 
 -24   3   9       14.61       21.23     13.66 o 
 -23   3   9      112.72      119.73     14.19 o 
 -22   3   9        3.49       12.63      8.79 o 
 -21   3   9       53.44       47.49     15.39 o 
 -20   3   9      436.51      442.24     16.60 o 
 -19   3   9      560.56      583.05     13.61 o 
 -18   3   9     1010.00     1053.86     17.96 o 
 -17   3   9      807.67      843.51     15.45 o 
 -16   3   9       36.60       39.65      4.07 o 
 -15   3   9      188.91      195.10      6.49 o 
 -14   3   9     1273.64     1261.65     17.42 o 
 -13   3   9      749.32      711.29     10.39 o 
 -12   3   9     1252.09     1160.93     12.98 o 
 -11   3   9     2498.29     2455.44     21.50 o 
 -10   3   9      334.64      286.46      5.98 o 
  -9   3   9      518.45      596.44      9.36 o 
  -8   3   9       15.97       35.86      4.25 o 
  -7   3   9      363.23      347.54      6.28 o 
  -6   3   9     3091.82     3127.31     29.24 o 
  -5   3   9     2504.57     2512.28     24.17 o 
  -4   3   9        0.02        1.45      1.61 o 
  -3   3   9     2021.31     2130.45     20.53 o 
  -2   3   9      912.55      716.31      8.56 o 
  -1   3   9      699.75      753.04      8.86 o 
   0   3   9      278.08      316.17      8.49 o 
   1   3   9       42.75       51.93      2.40 o 
   2   3   9     3492.28     3726.78     30.07 o 
   3   3   9    10422.17    10287.54     82.58 o 
   4   3   9        2.89        8.61      2.34 o 
   5   3   9      138.57      139.00      5.70 o 
   6   3   9      717.93      645.67     11.67 o 
   7   3   9     1440.75     1428.27     19.67 o 
   8   3   9      650.61      636.68     15.65 o 
   9   3   9     1520.57     1371.23     22.29 o 
  10   3   9      964.12      916.40     27.01 o 
  11   3   9      147.23      173.38     12.45 o 
  12   3   9      217.70      229.73     41.61 o 
  13   3   9        3.03       10.68      7.67 o 
  14   3   9      323.87      331.81     17.56 o 
  15   3   9      176.03      207.50     17.02 o 
  16   3   9      367.52      417.43     31.25 o 
  17   3   9      107.54      122.64     20.85 o 
  18   3   9        0.21       -2.00     11.32 o 
 -24   4   9        7.06       -1.72     14.47 o 
 -23   4   9        1.35      -14.82     10.81 o 
 -22   4   9        0.11        3.49     12.66 o 
 -21   4   9      119.82      113.28     19.68 o 
 -20   4   9       62.64       86.90     19.70 o 
 -19   4   9      274.74      275.31     12.99 o 
 -18   4   9      103.17       81.23      6.62 o 
 -17   4   9       18.68       26.74      5.09 o 
 -16   4   9      396.86      354.62      8.61 o 
 -15   4   9      474.75      514.29     10.41 o 
 -14   4   9       30.50       39.88      4.14 o 
 -13   4   9        9.21        5.37      2.85 o 
 -12   4   9       78.41       83.67      4.58 o 
 -11   4   9       16.86       19.67      3.24 o 
 -10   4   9     1367.39     1351.43     16.64 o 
  -9   4   9     1799.95     1860.72     19.08 o 
  -8   4   9       14.36       21.58      2.54 o 
  -7   4   9      523.82      542.93      8.31 o 
  -6   4   9     2704.06     2840.34     27.50 o 
  -5   4   9       16.58       32.20      3.38 o 
  -4   4   9     6233.57     6301.60     57.72 o 
  -3   4   9       17.63       26.81      2.38 o 
  -2   4   9      511.07      529.44      7.51 o 
  -1   4   9       17.48       16.24      2.13 o 
   0   4   9      141.46      149.28      4.72 o 
   1   4   9     6321.85     6467.85     49.72 o 
   2   4   9      532.94      623.13      8.76 o 
   3   4   9      520.89      554.88      9.25 o 
   4   4   9       47.51       59.51      4.31 o 
   5   4   9     1235.77     1230.25     18.10 o 
   6   4   9     1452.50     1440.36     20.36 o 
   7   4   9      472.70      488.13     10.82 o 
   8   4   9     1080.34     1072.18     21.00 o 
   9   4   9       20.19       15.34      5.49 o 
  10   4   9        4.17        6.06      6.48 o 
  11   4   9      368.35      353.29     25.55 o 
  12   4   9      134.34      112.08     17.46 o 
  13   4   9      951.36      965.49     42.51 o 
  14   4   9       19.50       21.11     13.71 o 
  15   4   9        8.08       24.05     13.16 o 
  16   4   9      246.30      227.60     25.62 o 
  17   4   9       59.14       60.61     16.56 o 
  18   4   9       75.47       86.15     18.50 o 
 -23   5   9        2.69        7.99     15.18 o 
 -22   5   9       28.82        3.78     13.72 o 
 -21   5   9       19.55       15.70      8.95 o 
 -20   5   9      152.17      172.99     15.86 o 
 -19   5   9      182.85      165.36     14.90 o 
 -18   5   9       44.11       50.29      8.93 o 
 -17   5   9       38.32       30.24      7.00 o 
 -16   5   9        0.28       -9.35      4.69 o 
 -15   5   9      168.37      177.87      8.35 o 
 -14   5   9      536.56      489.98     11.84 o 
 -13   5   9     1546.84     1530.77     19.27 o 
 -12   5   9      798.02      855.30     12.50 o 
 -11   5   9        5.08        7.33      2.96 o 
 -10   5   9      898.05      904.67     12.40 o 
  -9   5   9      463.49      434.71      8.12 o 
  -8   5   9      111.82      109.90      4.64 o 
  -7   5   9      876.76      904.88     14.15 o 
  -6   5   9      823.69      791.31     11.27 o 
  -5   5   9      628.08      588.52      9.42 o 
  -4   5   9      339.35      319.34      6.58 o 
  -3   5   9        0.08        3.57      2.03 o 
  -2   5   9       43.14       53.94      3.16 o 
  -1   5   9      665.28      639.66     10.32 o 
   0   5   9     1465.44     1471.60     23.28 o 
   1   5   9      161.79      174.79      5.24 o 
   2   5   9     2552.44     2526.19     28.78 o 
   3   5   9       61.94       60.74      4.71 o 
   4   5   9      146.78      162.73      5.80 o 
   5   5   9      196.52      195.12     11.81 o 
   6   5   9       36.96       26.38      6.09 o 
   7   5   9     3079.15     3012.17     43.05 o 
   8   5   9      442.77      429.17     18.40 o 
   9   5   9      169.82      152.13     12.87 o 
  10   5   9       53.51       50.45     11.65 o 
  11   5   9       24.59       23.08      9.28 o 
  12   5   9      138.51      140.38     19.28 o 
  13   5   9      291.11      333.63     27.61 o 
  14   5   9       10.45       13.42     13.66 o 
  15   5   9       13.44       -0.05     13.60 o 
  16   5   9       30.52       37.88     14.87 o 
  17   5   9        2.23       13.50     12.90 o 
 -22   6   9       31.42       28.66     17.03 o 
 -21   6   9       20.69       44.16     11.21 o 
 -20   6   9       49.19       26.71      9.90 o 
 -19   6   9       10.47       10.15      8.68 o 
 -18   6   9      516.96      527.94     17.61 o 
 -17   6   9       47.40       48.33      7.63 o 
 -16   6   9       31.08       19.49      7.68 o 
 -15   6   9      331.04      349.48     13.80 o 
 -14   6   9      145.36      131.25      8.39 o 
 -13   6   9     1844.52     1823.89     27.92 o 
 -12   6   9     3108.21     2963.05     38.71 o 
 -11   6   9      437.94      450.10     12.73 o 
 -10   6   9       58.96       65.04      5.65 o 
  -9   6   9       39.82       39.57      4.73 o 
  -8   6   9       40.71       35.44      4.29 o 
  -7   6   9      697.33      667.02     11.60 o 
  -6   6   9        0.27        2.37      2.54 o 
  -5   6   9      150.91      122.68      5.35 o 
  -4   6   9      397.64      382.21      8.59 o 
  -3   6   9     2107.50     2190.90     28.78 o 
  -2   6   9       52.70       51.26      4.97 o 
  -1   6   9       83.03       93.75      5.40 o 
   0   6   9      283.39      281.96      8.56 o 
   1   6   9      783.40      801.12     13.35 o 
   2   6   9     2623.42     2647.68     29.82 o 
   3   6   9     1245.07     1242.67     17.63 o 
   4   6   9       16.85        6.14      3.96 o 
   5   6   9      722.95      701.33     14.27 o 
   6   6   9      352.40      389.68     11.18 o 
   7   6   9        0.09        7.35      5.13 o 
   8   6   9      737.17      746.52     55.40 o 
   9   6   9       62.15       69.07     10.59 o 
  10   6   9       66.88       60.03     10.30 o 
  11   6   9      267.83      306.81     22.14 o 
  12   6   9       92.56       86.41     17.30 o 
  13   6   9      219.73      215.04     24.64 o 
  14   6   9      116.74      111.68     20.51 o 
  15   6   9       89.46       97.21     20.15 o 
  16   6   9      241.70      233.93     27.17 o 
 -21   7   9        0.06       -1.75     15.82 o 
 -20   7   9        2.06       -6.32      7.93 o 
 -19   7   9      210.48      251.75     19.56 o 
 -18   7   9      126.05      180.86     27.77 o 
 -17   7   9       47.34       38.70      7.89 o 
 -16   7   9       17.69       15.21     10.12 o 
 -15   7   9        0.63        1.60      8.97 o 
 -14   7   9        1.37       -0.65      4.60 o 
 -13   7   9      161.58      158.16      9.32 o 
 -12   7   9      393.21      420.45     12.91 o 
 -11   7   9      788.46      763.60     16.76 o 
 -10   7   9      321.44      306.76     10.61 o 
  -9   7   9      156.77      153.57      8.51 o 
  -8   7   9      494.21      505.29     12.96 o 
  -7   7   9       94.59       84.29      6.36 o 
  -6   7   9       91.35       97.24      6.44 o 
  -5   7   9      258.10      289.40     12.25 o 
  -4   7   9       36.32       14.03      5.52 o 
  -3   7   9      235.35      202.12     24.37 o 
  -2   7   9      359.61      382.92     10.04 o 
  -1   7   9      151.13      167.12      7.22 o 
   0   7   9       90.47       84.66      5.76 o 
   1   7   9     2449.01     2353.39     28.38 o 
   2   7   9        2.08       -7.82      3.91 o 
   3   7   9        0.27       -6.97      4.61 o 
   4   7   9      175.01      174.16      8.46 o 
   5   7   9      120.05      118.19      7.53 o 
   6   7   9      412.72      412.89     14.74 o 
   7   7   9       97.20      138.63     10.33 o 
   8   7   9        0.46       -1.99      7.10 o 
   9   7   9       32.83       32.92      9.89 o 
  10   7   9      514.84      551.69     23.15 o 
  11   7   9        4.00       11.57      8.66 o 
  12   7   9      160.16      198.78     17.67 o 
  13   7   9       44.37       13.16     13.35 o 
  14   7   9       25.92       25.27     14.63 o 
  15   7   9      129.29      138.92     22.38 o 
 -20   8   9       45.59       51.41     11.54 o 
 -19   8   9       81.09      108.04     15.00 o 
 -18   8   9       58.30       74.39     12.61 o 
 -17   8   9      269.51      293.15     14.86 o 
 -16   8   9       21.23       36.03      7.68 o 
 -15   8   9      228.45      237.09     14.15 o 
 -14   8   9       80.53       82.91      9.20 o 
 -13   8   9       55.05       47.47      7.01 o 
 -12   8   9      192.74      178.66      9.98 o 
 -11   8   9      193.34      194.52     10.28 o 
 -10   8   9      386.02      391.64     12.70 o 
  -9   8   9        6.28        5.47      4.57 o 
  -8   8   9       94.77       71.59      7.98 o 
  -7   8   9      181.71      172.67     11.45 o 
  -6   8   9      103.98       89.38      9.14 o 
  -5   8   9       27.90       30.55      6.83 o 
  -4   8   9      112.86       99.00      9.04 o 
  -3   8   9      232.70      184.51     11.44 o 
  -2   8   9      266.64      243.39      9.92 o 
  -1   8   9      107.04      105.61      7.55 o 
   0   8   9       18.72       12.42      4.62 o 
   1   8   9       40.70       34.42      4.81 o 
   2   8   9       56.59       45.21      5.46 o 
   3   8   9      293.34      301.85     10.99 o 
   4   8   9      484.01      517.61     14.18 o 
   5   8   9      401.34      406.35     12.60 o 
   6   8   9      375.28      383.95     14.76 o 
   7   8   9        0.50       -1.03      6.22 o 
   8   8   9      177.43      195.55     16.47 o 
   9   8   9       71.91       57.91     14.29 o 
  10   8   9       43.78       57.61     12.35 o 
  11   8   9      685.89      789.23     29.17 o 
  12   8   9       45.87       50.58     15.24 o 
  13   8   9        2.21        8.45     11.58 o 
  14   8   9       13.07        8.06     13.51 o 
 -18   9   9       17.66       55.24     19.15 o 
 -17   9   9      612.02      646.99     26.87 o 
 -16   9   9        0.71        6.66     14.74 o 
 -15   9   9       77.22       87.35      9.63 o 
 -14   9   9       34.92       42.93      7.99 o 
 -13   9   9       76.92       91.23     12.93 o 
 -12   9   9       12.34       -0.69      6.66 o 
 -11   9   9      557.20      536.77     19.60 o 
 -10   9   9     1017.04      995.66     34.11 o 
  -9   9   9        0.17        2.44      6.58 o 
  -8   9   9       12.30        5.95      8.02 o 
  -7   9   9        8.31       23.10      7.23 o 
  -6   9   9      193.04      175.58     12.42 o 
  -5   9   9        3.57       16.72      6.64 o 
  -4   9   9       16.28       23.82      9.62 o 
  -3   9   9      227.91      213.39     12.77 o 
  -2   9   9        1.42       -2.12      5.56 o 
  -1   9   9      144.86      165.01     13.70 o 
   0   9   9      405.33      392.57     12.89 o 
   1   9   9      338.67      326.67     13.31 o 
   2   9   9       59.25       64.10      7.34 o 
   3   9   9       74.51       71.42      8.81 o 
   4   9   9      229.45      247.45     12.78 o 
   5   9   9       76.42       76.07      9.08 o 
   6   9   9       21.00       16.93      8.68 o 
   7   9   9       21.19       38.53      7.56 o 
   8   9   9      854.52      942.22     31.11 o 
   9   9   9       41.79       61.82     14.61 o 
  10   9   9       57.43       50.14     11.79 o 
  11   9   9        0.02       -1.94     10.94 o 
  12   9   9       55.05       71.49     13.26 o 
 -16  10   9      111.74       88.81     21.21 o 
 -15  10   9        2.09        9.07     14.92 o 
 -14  10   9       24.54       39.58     17.19 o 
 -13  10   9       35.32       60.35     18.76 o 
 -12  10   9       19.02       38.51     15.87 o 
 -11  10   9        0.04       23.88      7.95 o 
 -10  10   9       12.44       13.14      7.70 o 
  -9  10   9       69.21       69.73      9.83 o 
  -8  10   9        0.09        4.24      9.16 o 
  -7  10   9       55.82       53.65      9.21 o 
  -6  10   9       37.58       33.96      9.40 o 
  -5  10   9       70.11       71.72     11.45 o 
  -4  10   9        0.92       -4.63      6.28 o 
  -3  10   9        2.17       -5.60      6.10 o 
  -2  10   9       81.90       52.88      9.80 o 
  -1  10   9       16.28        9.12      5.56 o 
   0  10   9       57.24       77.32      8.11 o 
   1  10   9       12.80       19.52      6.20 o 
   2  10   9        4.77        0.99      6.09 o 
   3  10   9       29.89       20.00      7.29 o 
   4  10   9       84.57       94.87     10.27 o 
   5  10   9      821.03      834.87     23.00 o 
   6  10   9        6.60        2.45      8.59 o 
   7  10   9       31.08       18.48     17.73 o 
   8  10   9       71.24      127.54     24.46 o 
   9  10   9      186.76      239.43     31.11 o 
  10  10   9      345.75      378.63     22.40 o 
 -14  11   9        3.84       39.59     17.67 o 
 -13  11   9       19.09       37.92     17.86 o 
 -12  11   9        0.07       37.08     15.11 o 
 -11  11   9        7.37       17.26      9.96 o 
 -10  11   9      128.94      151.31     17.35 o 
  -9  11   9       50.48       57.24     19.42 o 
  -8  11   9        2.29       -9.88      9.04 o 
  -7  11   9      204.36      236.43     24.08 o 
  -6  11   9        2.44        0.96      9.90 o 
  -5  11   9      224.28      210.11     19.14 o 
  -4  11   9       24.09       29.47     19.84 o 
  -3  11   9        6.41       16.58     15.55 o 
  -2  11   9        0.30       18.09     10.20 o 
  -1  11   9       84.29      109.42     14.63 o 
   0  11   9       22.49       14.87      7.63 o 
   1  11   9        0.12       -1.32      8.22 o 
   2  11   9        0.07       -2.40      8.45 o 
   3  11   9        0.13        6.63      9.24 o 
   4  11   9       15.68        1.56     17.95 o 
   5  11   9       57.66       60.48     21.51 o 
   6  11   9       30.19       20.27     18.26 o 
   7  11   9      145.66      111.15     24.53 o 
  -9  12   9      103.16      147.12     22.94 o 
  -8  12   9       37.16       30.36     13.68 o 
  -7  12   9       18.53       21.34     20.73 o 
  -6  12   9        8.18       24.17     13.50 o 
  -5  12   9      125.80      162.31     19.57 o 
  -4  12   9        6.08      -18.45     11.17 o 
  -3  12   9       21.33       10.89     12.35 o 
  -2  12   9       68.64       80.77     15.05 o 
  -1  12   9        7.76       -3.28      5.62 o 
   0  12   9        1.35       18.60     16.75 o 
   1  12   9        1.16        9.62     16.21 o 
   2  12   9       26.01       16.41     15.33 o 
   3  12   9      281.98      329.37     36.92 o 
 -25   0  10       67.25       15.07     13.68 o 
 -24   0  10       44.23       43.04     15.89 o 
 -23   0  10       43.25       16.54     13.93 o 
 -22   0  10       22.80       18.43     12.73 o 
 -21   0  10      109.09       69.64     14.92 o 
 -20   0  10      259.55      250.24     21.37 o 
 -19   0  10     1774.99     1838.74     32.28 o 
 -18   0  10      991.41      971.87     18.13 o 
 -17   0  10       55.14       46.63      6.60 o 
 -16   0  10       42.97       52.95      6.56 o 
 -15   0  10      308.73      293.98      9.99 o 
 -14   0  10     3306.71     3326.30     41.19 o 
 -13   0  10       22.60       20.94      3.66 o 
 -12   0  10      691.63      669.20     12.05 o 
 -11   0  10      886.55      810.28     14.86 o 
 -10   0  10     5963.95     5567.85     63.31 o 
  -9   0  10        1.10        5.02      2.23 o 
  -8   0  10    10297.61    10127.50    108.15 o 
  -7   0  10    51460.18    54193.91    658.36 o 
  -6   0  10     4523.71     4269.97     49.12 o 
  -5   0  10     5406.50     5652.26     61.55 o 
  -4   0  10      896.65     1081.58     14.69 o 
  -3   0  10     2808.45     3469.42     44.06 o 
  -2   0  10     5517.15     5609.41     57.99 o 
  -1   0  10     8305.74     8219.65     92.81 o 
   0   0  10     4693.17     5411.26     49.90 o 
   1   0  10       98.60      136.34      3.92 o 
   2   0  10      362.38      407.31      6.74 o 
   3   0  10       30.75       34.62      2.52 o 
   4   0  10      621.18      559.88     24.43 o 
   5   0  10       47.61       39.31      3.83 o 
   6   0  10        1.04       -1.54      3.72 o 
   7   0  10     1145.65     1204.27     28.05 o 
   8   0  10       33.35       38.40      6.94 o 
   9   0  10     1368.49     1386.97     44.33 o 
  10   0  10        8.32       14.83     10.01 o 
  11   0  10      206.49      190.38     19.30 o 
  12   0  10       21.98       18.67     10.94 o 
  13   0  10     2627.47     2615.23     72.97 o 
  14   0  10       55.98       54.66     15.57 o 
  15   0  10     1193.48     1102.46     45.51 o 
  16   0  10      561.12      620.29     34.78 o 
  17   0  10        0.74      -18.95     12.17 o 
  18   0  10      178.40      191.85     23.88 o 
 -25   1  10        5.35       14.37      9.03 o 
 -24   1  10       32.17       30.65      9.95 o 
 -23   1  10      174.56      161.46     15.17 o 
 -22   1  10        7.58       -5.24      8.02 o 
 -21   1  10      171.29      142.76     13.79 o 
 -20   1  10      316.23      338.04     12.06 o 
 -19   1  10     1540.45     1540.26     20.34 o 
 -18   1  10        6.51       15.04      3.79 o 
 -17   1  10     1382.02     1290.13     16.05 o 
 -16   1  10      379.75      355.69     12.17 o 
 -15   1  10        7.93        7.53      3.28 o 
 -14   1  10     2047.04     2008.34     21.52 o 
 -13   1  10     4839.27     4708.56     39.17 o 
 -12   1  10       31.45       32.69      2.96 o 
 -11   1  10     2456.71     2252.75     20.94 o 
 -10   1  10      722.34      721.39     10.05 o 
  -9   1  10     1782.20     1745.79     17.93 o 
  -8   1  10       57.34       37.60      2.59 o 
  -7   1  10     2586.79     2725.91     22.99 o 
  -6   1  10     5938.94     5976.05     45.38 o 
  -5   1  10     1326.22     1283.30     12.93 o 
  -4   1  10    16243.00    16840.62    126.93 o 
  -3   1  10      378.74      364.81      5.69 o 
  -2   1  10     2751.98     2815.06     27.61 o 
  -1   1  10      898.61      915.39     11.52 o 
   0   1  10     3192.51     3186.49     30.61 o 
   1   1  10     2372.54     2212.34     19.19 o 
   2   1  10      905.62      947.90      8.66 o 
   3   1  10      118.14      153.79      3.26 o 
   4   1  10     1170.76     1250.11     10.64 o 
   5   1  10      239.09      215.43      6.56 o 
   6   1  10       24.73       26.55      3.32 o 
   7   1  10     2268.73     2136.74     37.88 o 
   8   1  10     2900.67     2929.87     58.15 o 
   9   1  10     3093.48     2854.31     51.41 o 
  10   1  10      147.06      175.01     13.25 o 
  11   1  10     1132.13     1101.59     28.64 o 
  12   1  10      287.02      301.01     16.57 o 
  13   1  10      437.35      445.56     19.44 o 
  14   1  10      273.42      277.08     17.45 o 
  15   1  10        1.78        5.65      8.00 o 
  16   1  10      159.08      149.84     14.92 o 
  17   1  10       14.25       21.97     10.25 o 
  18   1  10       14.24        2.70      9.25 o 
 -25   2  10        0.01        6.74      9.32 o 
 -24   2  10        6.90       14.83     15.60 o 
 -23   2  10      107.00       67.44     12.78 o 
 -22   2  10       77.19       69.82     11.11 o 
 -21   2  10       45.14       64.89     10.98 o 
 -20   2  10      819.23      838.82     18.38 o 
 -19   2  10      808.53      808.63     15.79 o 
 -18   2  10      693.71      711.05     14.34 o 
 -17   2  10       91.31       86.63      5.60 o 
 -16   2  10      523.28      475.28     10.07 o 
 -15   2  10      102.23      113.64      6.56 o 
 -14   2  10        6.56        3.79      2.81 o 
 -13   2  10     2933.50     2998.06     25.64 o 
 -12   2  10      374.28      353.24      6.71 o 
 -11   2  10      714.36      733.77      9.93 o 
 -10   2  10        4.25        1.62      1.78 o 
  -9   2  10      711.50      732.84     10.21 o 
  -8   2  10        0.06        3.35      1.71 o 
  -7   2  10     3102.70     3088.03     27.18 o 
  -6   2  10     1259.09     1119.76     13.05 o 
  -5   2  10       22.63       11.65      2.05 o 
  -4   2  10       59.86       60.15      3.07 o 
  -3   2  10     1391.28     1314.57     15.40 o 
  -2   2  10     3166.38     3409.43     32.92 o 
  -1   2  10       23.13       40.49      2.57 o 
   0   2  10      170.35      245.30      4.48 o 
   1   2  10     5720.05     5861.51     42.68 o 
   2   2  10       43.64       48.15      3.95 o 
   3   2  10      178.03      260.43      5.27 o 
   4   2  10       35.62       43.90      1.89 o 
   5   2  10       26.86       43.50      2.38 o 
   6   2  10       65.27       55.36      3.25 o 
   7   2  10       87.76       94.12      5.24 o 
   8   2  10        3.08        1.27      4.64 o 
   9   2  10     1071.01     1007.23     46.43 o 
  10   2  10      357.19      317.92     16.45 o 
  11   2  10      713.71      670.14     22.28 o 
  12   2  10      657.82      629.07     21.88 o 
  13   2  10       24.23       19.61      8.89 o 
  14   2  10      556.02      541.11     21.87 o 
  15   2  10      128.05      123.81     15.40 o 
  16   2  10       54.91       39.19     17.35 o 
  17   2  10        6.04       13.50     10.91 o 
  18   2  10       64.11       84.22     16.63 o 
 -25   3  10       32.50       10.58     15.35 o 
 -24   3  10       17.21        9.23     12.94 o 
 -23   3  10        0.00        8.72      8.19 o 
 -22   3  10      235.23      204.54     16.20 o 
 -21   3  10       13.41       17.28      6.99 o 
 -20   3  10        7.29       12.07      5.79 o 
 -19   3  10       12.61       22.47      5.03 o 
 -18   3  10      331.94      324.69     10.37 o 
 -17   3  10       27.64       29.08      4.41 o 
 -16   3  10        2.23        6.17      3.47 o 
 -15   3  10      515.72      550.73     10.17 o 
 -14   3  10      951.58      891.68     12.79 o 
 -13   3  10       15.59       15.47      2.99 o 
 -12   3  10     2734.73     2556.25     22.66 o 
 -11   3  10        0.10        1.42      2.18 o 
 -10   3  10      782.25      749.53     11.92 o 
  -9   3  10      615.21      594.64      8.40 o 
  -8   3  10     3112.73     3020.12     27.10 o 
  -7   3  10      767.58      784.23     10.07 o 
  -6   3  10       63.39       66.23      3.56 o 
  -5   3  10     8617.94     8702.72     85.52 o 
  -4   3  10     1049.91      979.17     11.88 o 
  -3   3  10        7.66        9.52      1.96 o 
  -2   3  10      867.10      816.37      9.60 o 
  -1   3  10     1269.24     1218.96     12.54 o 
   0   3  10     1795.56     1746.64     15.33 o 
   1   3  10      998.28      960.92      9.85 o 
   2   3  10        0.83        1.80      1.87 o 
   3   3  10     1133.62     1076.01     12.35 o 
   4   3  10     1386.93     1377.38     17.07 o 
   5   3  10        0.08       -4.18      4.04 o 
   6   3  10     1395.65     1356.27     19.05 o 
   7   3  10      409.09      385.00     11.98 o 
   8   3  10       11.99       17.58      4.75 o 
   9   3  10      339.40      355.43     12.63 o 
  10   3  10       50.31       54.46     10.49 o 
  11   3  10        0.42        7.46      6.98 o 
  12   3  10      489.40      468.24     18.65 o 
  13   3  10        9.79       11.95      8.05 o 
  14   3  10       30.85       20.95      8.22 o 
  15   3  10      157.79      134.22     21.16 o 
  16   3  10        0.01       17.79     13.18 o 
  17   3  10        0.19        2.09     12.89 o 
  18   3  10        0.03        6.76     13.56 o 
 -24   4  10       87.44       56.61     17.94 o 
 -23   4  10       18.57        2.28     12.92 o 
 -22   4  10       11.73       17.07     13.86 o 
 -21   4  10        8.30        6.68     17.32 o 
 -20   4  10        2.17        4.99      7.81 o 
 -19   4  10      106.81      122.29      7.88 o 
 -18   4  10      113.49      111.11      7.38 o 
 -17   4  10     1884.94     1921.85     25.99 o 
 -16   4  10      246.33      238.48      8.07 o 
 -15   4  10      231.47      223.24      7.68 o 
 -14   4  10      197.79      198.47      7.24 o 
 -13   4  10       14.49       20.74      4.02 o 
 -12   4  10       68.31       68.83      4.33 o 
 -11   4  10     1211.63     1132.48     14.17 o 
 -10   4  10     3085.27     2884.99     54.60 o 
  -9   4  10        0.93        1.36      2.31 o 
  -8   4  10        0.40        1.23      2.05 o 
  -7   4  10     4673.89     4259.64     56.55 o 
  -6   4  10      530.44      469.71      7.77 o 
  -5   4  10      129.51      109.63      4.86 o 
  -4   4  10      670.09      650.42      9.60 o 
  -3   4  10      740.17      699.98      9.06 o 
  -2   4  10     1752.33     1696.08     16.48 o 
  -1   4  10     3700.31     3570.80     29.87 o 
   0   4  10      513.33      489.10      7.98 o 
   1   4  10      167.25      173.04      4.19 o 
   2   4  10      228.52      254.44      5.29 o 
   3   4  10     1674.31     1584.72     18.74 o 
   4   4  10     2477.23     2457.24     29.23 o 
   5   4  10      983.36      942.96     15.41 o 
   6   4  10       37.61       44.83      4.50 o 
   7   4  10       30.82       34.08      7.30 o 
   8   4  10     3839.29     3680.50     50.48 o 
   9   4  10      455.42      414.87     17.32 o 
  10   4  10      256.53      234.22     20.52 o 
  11   4  10      385.48      358.08     26.24 o 
  12   4  10      689.21      604.31     32.63 o 
  13   4  10       64.30       57.76     15.45 o 
  14   4  10      409.39      409.85     28.81 o 
  15   4  10      351.32      345.94     29.17 o 
  16   4  10       27.85       34.13     15.62 o 
  17   4  10        2.27        2.70     12.76 o 
 -23   5  10       66.79       95.98     19.91 o 
 -22   5  10      153.33      138.00     39.21 o 
 -21   5  10       13.86       16.33      8.77 o 
 -20   5  10        0.59        4.51      9.74 o 
 -19   5  10      209.86      230.87     21.42 o 
 -18   5  10      139.29      137.20     10.69 o 
 -17   5  10      185.46      180.98     10.39 o 
 -16   5  10        8.65        9.01      4.89 o 
 -15   5  10      127.26      138.65      9.07 o 
 -14   5  10        1.16        0.61      4.61 o 
 -13   5  10      969.22      935.58     14.32 o 
 -12   5  10      134.34      151.33      6.64 o 
 -11   5  10       90.68       87.85      6.09 o 
 -10   5  10      932.06      922.89     12.66 o 
  -9   5  10      458.36      446.83      8.34 o 
  -8   5  10      190.97      189.67      5.58 o 
  -7   5  10      550.65      621.08     10.21 o 
  -6   5  10      491.75      584.67     10.42 o 
  -5   5  10      290.84      270.99      6.65 o 
  -4   5  10     3167.01     3336.32     28.92 o 
  -3   5  10     1154.23     1115.66     12.75 o 
  -2   5  10      405.85      389.69      6.88 o 
  -1   5  10     1423.62     1479.45     16.64 o 
   0   5  10      570.75      539.00      9.60 o 
   1   5  10      300.29      269.63     10.07 o 
   2   5  10     1206.89     1175.43     18.25 o 
   3   5  10      408.38      403.88      9.99 o 
   4   5  10        0.44       -1.91      3.71 o 
   5   5  10      123.56      145.00      8.39 o 
   6   5  10       97.21      106.71      9.03 o 
   7   5  10        2.63        3.37      4.58 o 
   8   5  10      425.14      449.12     22.13 o 
   9   5  10       63.72       44.26      9.38 o 
  10   5  10      827.27      783.48     30.45 o 
  11   5  10       66.96       48.43     14.13 o 
  12   5  10      576.91      528.64     32.30 o 
  13   5  10     1198.42     1201.25     49.04 o 
  14   5  10      329.40      357.36     29.70 o 
  15   5  10        0.83       -1.89     12.74 o 
  16   5  10      189.43      225.06     26.50 o 
  17   5  10        2.44        8.15     13.71 o 
 -22   6  10       29.56       11.75     11.02 o 
 -21   6  10        0.18       -0.02      8.63 o 
 -20   6  10       89.75       78.90     20.73 o 
 -19   6  10        0.20       -0.91      7.62 o 
 -18   6  10       11.21        8.96      6.18 o 
 -17   6  10      210.17      255.62     13.36 o 
 -16   6  10      720.12      749.66     20.42 o 
 -15   6  10      136.81      141.31      8.81 o 
 -14   6  10       16.87       19.66      5.24 o 
 -13   6  10      304.10      309.84     11.38 o 
 -12   6  10     3276.42     3255.56     41.69 o 
 -11   6  10     2099.59     2057.47     30.64 o 
 -10   6  10     1506.62     1513.75     22.40 o 
  -9   6  10     1090.99      981.22     15.80 o 
  -8   6  10     1784.02     1682.78     18.69 o 
  -7   6  10       18.55       13.44      3.29 o 
  -6   6  10        6.41        3.45      2.39 o 
  -5   6  10      910.97      893.77     13.18 o 
  -4   6  10     1582.59     1548.00     18.70 o 
  -3   6  10       94.11       82.00      5.94 o 
  -2   6  10      625.89      666.52     13.71 o 
  -1   6  10      627.90      593.11     12.94 o 
   0   6  10     2002.38     1929.75     26.82 o 
   1   6  10     1463.12     1453.13     22.16 o 
   2   6  10     2581.22     2555.75     29.20 o 
   3   6  10      535.90      521.89     10.86 o 
   4   6  10        4.50       -2.07      6.26 o 
   5   6  10     1412.10     1457.12     22.44 o 
   6   6  10      356.58      398.09     13.38 o 
   7   6  10      244.91      232.58     15.02 o 
   8   6  10      526.08      548.92     21.26 o 
   9   6  10      640.77      618.64     36.42 o 
  10   6  10      365.26      357.80     18.30 o 
  11   6  10       48.21       47.56     17.46 o 
  12   6  10      373.67      330.26     25.80 o 
  13   6  10      296.09      303.33     26.26 o 
  14   6  10       43.73       26.99     14.57 o 
  15   6  10      254.18      274.05     29.48 o 
  16   6  10       75.69       66.29     18.10 o 
 -21   7  10       56.38       79.84     13.20 o 
 -20   7  10      227.64      249.68     18.39 o 
 -19   7  10      129.79      126.66     24.05 o 
 -18   7  10       21.91       25.33      9.89 o 
 -17   7  10       31.77       34.70      8.64 o 
 -16   7  10      242.34      228.69     13.61 o 
 -15   7  10       10.21        7.04      9.34 o 
 -14   7  10       12.32       13.82      5.39 o 
 -13   7  10       16.72       32.11      5.75 o 
 -12   7  10      871.59      828.09     17.86 o 
 -11   7  10      207.84      211.97     10.28 o 
 -10   7  10        0.48       -0.28      4.20 o 
  -9   7  10        8.05       17.84      4.77 o 
  -8   7  10      300.26      308.40     13.64 o 
  -7   7  10       14.25        3.72      4.18 o 
  -6   7  10      108.10      122.15      7.19 o 
  -5   7  10       20.87       33.34      6.26 o 
  -4   7  10      294.81      255.68     27.85 o 
  -3   7  10       56.54       65.24      5.96 o 
  -2   7  10      381.61      390.85     15.23 o 
  -1   7  10      188.67      228.31     12.49 o 
   0   7  10      283.30      263.61      9.22 o 
   1   7  10     3534.78     3472.96     40.81 o 
   2   7  10      180.73      166.27      7.55 o 
   3   7  10       42.63       34.44      5.43 o 
   4   7  10      108.04      118.62      7.77 o 
   5   7  10      185.66      183.21     10.04 o 
   6   7  10      254.43      255.44     12.23 o 
   7   7  10      445.60      404.07     19.53 o 
   8   7  10       45.86       36.66     14.69 o 
   9   7  10       55.17       67.52     11.61 o 
  10   7  10      286.65      287.14     17.80 o 
  11   7  10     1300.75     1262.78     35.71 o 
  12   7  10      492.31      531.28     33.78 o 
  13   7  10       40.83       23.30     14.73 o 
  14   7  10      160.22      178.76     24.42 o 
  15   7  10      202.39      202.59     26.99 o 
 -20   8  10       71.91       94.18     21.16 o 
 -19   8  10       23.25       33.23     15.27 o 
 -18   8  10      105.98      133.18     11.85 o 
 -17   8  10      137.61      145.50     12.40 o 
 -16   8  10        0.09        9.24      6.61 o 
 -15   8  10      722.08      716.44     21.24 o 
 -14   8  10      217.73      246.40     11.98 o 
 -13   8  10        7.01       -4.65      4.88 o 
 -12   8  10       48.10       48.80      6.76 o 
 -11   8  10      165.62      178.42     19.85 o 
 -10   8  10      592.83      582.07     15.13 o 
  -9   8  10      205.00      217.58     17.51 o 
  -8   8  10      282.69      236.45     28.30 o 
  -7   8  10      649.79      611.20     18.27 o 
  -6   8  10        9.47       -5.22      6.91 o 
  -5   8  10       18.09        8.98      7.32 o 
  -4   8  10      374.91      310.00     13.53 o 
  -3   8  10      283.96      284.96     31.99 o 
  -2   8  10      567.76      544.21     16.72 o 
  -1   8  10       10.28       17.35      5.86 o 
   0   8  10       72.52       68.57      5.85 o 
   1   8  10      319.57      309.57      9.68 o 
   2   8  10      115.27      117.63      7.13 o 
   3   8  10     1041.24     1089.83     20.59 o 
   4   8  10      592.62      570.09     14.80 o 
   5   8  10        0.41        0.55      4.51 o 
   6   8  10     1530.05     1633.07     54.44 o 
   7   8  10      673.17      703.47     26.07 o 
   8   8  10       43.07       56.49     11.50 o 
   9   8  10       59.99       68.07     12.50 o 
  10   8  10       80.78       77.15     13.12 o 
  11   8  10      256.60      293.78     19.62 o 
  12   8  10        7.86      -11.44     18.29 o 
  13   8  10        0.40       -2.64     11.57 o 
 -18   9  10        7.20       17.41     17.22 o 
 -17   9  10       19.01       12.80      9.72 o 
 -16   9  10      128.41      128.07     14.33 o 
 -15   9  10       15.38       18.37      7.11 o 
 -14   9  10      215.69      234.95     15.44 o 
 -13   9  10       64.53       63.72      9.61 o 
 -12   9  10       69.51       62.52      9.47 o 
 -11   9  10        9.20        7.55      6.76 o 
 -10   9  10      534.06      566.90     19.12 o 
  -9   9  10        0.01        1.50      5.46 o 
  -8   9  10       98.78       86.50      9.67 o 
  -7   9  10      581.12      549.06     18.36 o 
  -6   9  10       21.28       45.27      7.91 o 
  -5   9  10      503.15      483.86     17.47 o 
  -4   9  10      563.77      581.49     18.55 o 
  -3   9  10       99.04       70.43     10.35 o 
  -2   9  10       72.65       74.42     11.02 o 
  -1   9  10       45.12       52.45      7.97 o 
   0   9  10      314.21      291.79     11.62 o 
   1   9  10      828.04      912.30     19.48 o 
   2   9  10        4.32       -0.65      5.46 o 
   3   9  10        4.42        5.41      5.96 o 
   4   9  10       33.06       28.58      7.21 o 
   5   9  10      235.86      254.37     13.44 o 
   6   9  10       21.96       23.49      7.19 o 
   7   9  10       86.06       68.61     12.17 o 
   8   9  10       21.63       30.22     10.97 o 
   9   9  10       19.61       22.76     10.73 o 
  10   9  10       13.83       21.21     10.22 o 
  11   9  10      116.07      107.43     15.01 o 
  12   9  10       46.72       54.26     12.69 o 
 -16  10  10       68.50      120.76     23.05 o 
 -15  10  10        2.87       14.23     14.21 o 
 -14  10  10       88.39       74.50     19.53 o 
 -13  10  10        5.58       19.94     15.09 o 
 -12  10  10      137.87      151.27     16.21 o 
 -11  10  10       26.49       51.95     12.13 o 
 -10  10  10        0.49        0.34      6.94 o 
  -9  10  10       15.92       15.89      5.22 o 
  -8  10  10        2.00        3.56      8.37 o 
  -7  10  10        7.25       14.86      6.85 o 
  -6  10  10       13.54       18.25      9.32 o 
  -5  10  10       12.05       -3.38      6.52 o 
  -4  10  10       76.91       75.40      9.58 o 
  -3  10  10       47.20       56.85      9.01 o 
  -2  10  10       74.53       68.46      9.34 o 
  -1  10  10        3.90       12.47      7.36 o 
   0  10  10      259.28      240.53     11.39 o 
   1  10  10       16.18       12.98      7.03 o 
   2  10  10      157.85      150.61     11.83 o 
   3  10  10       67.27       81.21      9.53 o 
   4  10  10       29.11       24.26      7.79 o 
   5  10  10       69.75       74.85     12.70 o 
   6  10  10        3.99        4.04      9.37 o 
   7  10  10        0.00       -3.94     15.80 o 
   8  10  10       92.97       47.11     20.89 o 
   9  10  10        2.08        4.57     17.07 o 
  10  10  10      195.61      195.22     22.00 o 
 -13  11  10       36.20       34.08     17.63 o 
 -12  11  10      316.83      308.68     29.55 o 
 -11  11  10       70.80       89.11     14.90 o 
 -10  11  10      132.35      108.84     15.43 o 
  -9  11  10       36.49       35.52     12.24 o 
  -8  11  10        1.49      -10.64      9.45 o 
  -7  11  10        3.53       -3.03      9.85 o 
  -6  11  10      129.16      115.36     19.13 o 
  -5  11  10      338.88      313.57     24.59 o 
  -4  11  10        8.71       23.92     11.19 o 
  -3  11  10       26.67       36.73     12.25 o 
  -2  11  10       15.37        9.21     22.00 o 
  -1  11  10       72.41       78.15     13.55 o 
   0  11  10       35.26       29.10     11.11 o 
   1  11  10        1.73       -5.69     14.67 o 
   2  11  10      171.54      157.58     26.37 o 
   3  11  10       87.91       95.96     22.56 o 
   4  11  10        0.17        3.77     16.01 o 
   5  11  10      217.23      220.73     31.49 o 
   6  11  10        1.39       17.86     20.08 o 
   7  11  10       24.71       38.22     20.84 o 
  -9  12  10        0.01        6.31     18.59 o 
  -8  12  10      134.56      142.95     18.03 o 
  -7  12  10       68.91      101.05     16.72 o 
  -6  12  10      150.23      186.37     20.63 o 
  -5  12  10       18.57       44.37     14.95 o 
  -4  12  10      112.16      114.68     17.42 o 
  -3  12  10        1.93       -3.62     10.59 o 
  -2  12  10        6.05       15.16     10.65 o 
  -1  12  10       10.87       30.20     15.00 o 
   0  12  10       27.64       27.51     16.82 o 
   1  12  10       17.71       19.89     17.70 o 
   2  12  10        0.41      -23.10     14.88 o 
 -25   1  11       27.42       19.68      9.96 o 
 -24   1  11        6.54       20.12     12.75 o 
 -23   1  11       35.40       32.61      9.67 o 
 -22   1  11       39.38       35.77     10.16 o 
 -21   1  11       26.54       33.58      8.94 o 
 -20   1  11       60.35       45.09      5.41 o 
 -19   1  11      384.37      398.86      9.48 o 
 -18   1  11      658.59      684.69     12.86 o 
 -17   1  11       34.01       35.55      4.01 o 
 -16   1  11        2.78        2.42      3.55 o 
 -15   1  11     2324.64     2253.35     27.00 o 
 -14   1  11     1664.17     1552.52     18.14 o 
 -13   1  11     2415.20     2274.38     22.09 o 
 -12   1  11     1412.64     1367.38     15.06 o 
 -11   1  11       57.65       65.28      3.48 o 
 -10   1  11      453.31      463.64      7.29 o 
  -9   1  11      119.93      123.03      6.21 o 
  -8   1  11     7097.81     7457.69     56.57 o 
  -7   1  11     2431.52     2434.45     24.58 o 
  -6   1  11      820.16      844.79     10.02 o 
  -5   1  11     1915.26     1922.95     19.60 o 
  -4   1  11       16.70       53.05      2.56 o 
  -3   1  11      602.62      650.24      9.14 o 
  -2   1  11      595.05      607.12     10.20 o 
  -1   1  11      664.63      644.07      9.36 o 
   0   1  11       33.03       63.76      3.09 o 
   1   1  11      797.33      850.32      9.66 o 
   2   1  11     2018.74     2024.61     17.09 o 
   3   1  11     4092.05     4526.56     31.74 o 
   4   1  11        6.10       11.36      1.40 o 
   5   1  11      202.56      200.94      4.34 o 
   6   1  11     2337.57     2350.55     27.43 o 
   7   1  11     5524.39     5593.70     69.84 o 
   8   1  11        0.10      -14.39     10.99 o 
   9   1  11      701.92      678.36     49.63 o 
  10   1  11      307.76      272.13     15.61 o 
  11   1  11        0.80       -3.63      6.85 o 
  12   1  11       21.98       19.64      8.24 o 
  13   1  11     1217.85     1193.70     32.43 o 
  14   1  11       10.43        2.91      7.89 o 
  15   1  11       48.13       65.27     11.54 o 
  16   1  11       81.06      112.88     13.69 o 
  17   1  11       20.45       27.10     10.12 o 
  18   1  11       18.65       33.71     19.86 o 
 -25   2  11       63.12       58.26     11.89 o 
 -24   2  11        9.53       -2.07      7.80 o 
 -23   2  11       21.14       -4.30     17.07 o 
 -22   2  11        0.59       -8.99      6.98 o 
 -21   2  11       55.26       57.53      8.68 o 
 -20   2  11       18.67       25.90      4.76 o 
 -19   2  11       14.82        7.96      5.61 o 
 -18   2  11      438.03      440.03     14.25 o 
 -17   2  11       94.30       89.98      5.65 o 
 -16   2  11      442.09      427.07      9.49 o 
 -15   2  11      351.16      321.70      7.90 o 
 -14   2  11      129.07      130.31      5.65 o 
 -13   2  11     1118.26     1010.76     12.11 o 
 -12   2  11     2567.52     2565.00     23.98 o 
 -11   2  11      179.22      159.92      4.93 o 
 -10   2  11       29.48       34.23      2.71 o 
  -9   2  11     4788.48     4672.28     40.33 o 
  -8   2  11     1418.70     1360.00     14.66 o 
  -7   2  11    10057.99    10136.11     85.38 o 
  -6   2  11      890.54      855.06     10.31 o 
  -5   2  11     4558.01     4839.54     41.90 o 
  -4   2  11     4174.17     3922.47     35.24 o 
  -3   2  11      654.39      680.95     10.14 o 
  -2   2  11     3051.54     3176.96     31.33 o 
  -1   2  11     1406.34     1385.38     13.58 o 
   0   2  11     3151.58     3340.83     27.94 o 
   1   2  11      245.23      230.65      4.48 o 
   2   2  11        5.07        5.54      2.07 o 
   3   2  11      510.25      534.28      7.54 o 
   4   2  11      156.25      118.08      7.37 o 
   5   2  11       18.45       17.91      2.56 o 
   6   2  11      790.72      798.17     13.17 o 
   7   2  11      256.07      264.80      7.91 o 
   8   2  11       68.17       62.21      8.95 o 
   9   2  11     1741.43     1645.56     35.50 o 
  10   2  11      177.94      199.82     13.86 o 
  11   2  11       27.02       14.15      7.62 o 
  12   2  11      478.79      486.04     20.14 o 
  13   2  11      212.87      200.49     15.44 o 
  14   2  11     1771.68     1817.07     42.20 o 
  15   2  11       97.53      106.91     24.14 o 
  16   2  11        0.18       12.85      8.91 o 
  17   2  11      142.27      152.83     15.53 o 
  18   2  11        0.25       -2.92      8.15 o 
 -25   3  11      106.49      131.28     22.83 o 
 -24   3  11       29.63       53.52     11.56 o 
 -23   3  11        0.24        6.48      8.53 o 
 -22   3  11       51.99       54.50     10.79 o 
 -21   3  11      181.10      222.53     11.75 o 
 -20   3  11        4.19        8.39      4.76 o 
 -19   3  11      543.89      535.99     13.17 o 
 -18   3  11        1.14       -0.75      4.32 o 
 -17   3  11      133.77      140.87      6.87 o 
 -16   3  11       20.32       21.84      4.14 o 
 -15   3  11      560.12      573.71     10.44 o 
 -14   3  11      132.19      139.10      7.33 o 
 -13   3  11     1663.56     1566.31     18.14 o 
 -12   3  11     9048.65     8945.53     64.97 o 
 -11   3  11        0.51        0.03      2.29 o 
 -10   3  11       20.70       31.34      3.59 o 
  -9   3  11     2201.63     2186.97     20.21 o 
  -8   3  11       24.77       27.33      2.73 o 
  -7   3  11     1010.66      908.85     12.17 o 
  -6   3  11     1626.71     1605.78     17.67 o 
  -5   3  11     1065.41      928.39     11.84 o 
  -4   3  11     2503.22     2326.17     22.77 o 
  -3   3  11     1315.32     1284.94     14.52 o 
  -2   3  11      506.34      490.70      7.33 o 
  -1   3  11       38.89       28.34      2.43 o 
   0   3  11     1184.04     1280.32     12.30 o 
   1   3  11     3618.33     3633.73     28.35 o 
   2   3  11      533.44      477.28      7.05 o 
   3   3  11       75.93      108.33      4.04 o 
   4   3  11       42.31       39.86      3.94 o 
   5   3  11      172.71      199.61      6.89 o 
   6   3  11      112.82       99.63      5.48 o 
   7   3  11     1047.33     1009.76     20.53 o 
   8   3  11      319.81      319.70     12.20 o 
   9   3  11      726.36      716.46     24.22 o 
  10   3  11       56.40       57.28     12.46 o 
  11   3  11      355.50      337.60     20.95 o 
  12   3  11      146.89      163.06     13.32 o 
  13   3  11       83.48       88.87     11.36 o 
  14   3  11      473.25      541.36     21.70 o 
  15   3  11      450.58      461.82     32.38 o 
  16   3  11        5.57       11.97     13.61 o 
  17   3  11      143.40      149.44     22.57 o 
 -24   4  11       13.92        2.48     12.43 o 
 -23   4  11        0.25       -0.07     11.55 o 
 -22   4  11       14.84        6.96      9.65 o 
 -21   4  11      130.69      137.95     12.06 o 
 -20   4  11       70.14       72.85      6.93 o 
 -19   4  11        8.81       18.24      4.94 o 
 -18   4  11       83.87      110.05      7.39 o 
 -17   4  11       43.62       37.03      4.83 o 
 -16   4  11        0.03       -1.79      3.39 o 
 -15   4  11     1546.40     1483.85     19.33 o 
 -14   4  11      492.76      480.08     10.23 o 
 -13   4  11       31.96       26.31      3.91 o 
 -12   4  11     1170.76     1072.60     19.59 o 
 -11   4  11      541.45      507.50      9.78 o 
 -10   4  11      842.30      818.64     11.57 o 
  -9   4  11        6.14        3.78      2.35 o 
  -8   4  11     1555.26     1542.21     16.77 o 
  -7   4  11     1172.67     1188.61     16.70 o 
  -6   4  11     3048.23     2937.23     28.80 o 
  -5   4  11     6443.05     6466.80     55.28 o 
  -4   4  11      668.10      596.40      9.28 o 
  -3   4  11       21.17       34.94      2.71 o 
  -2   4  11        0.00        3.41      1.94 o 
  -1   4  11       43.36       44.46      2.95 o 
   0   4  11      180.36      192.38      5.46 o 
   1   4  11      254.42      228.05      4.78 o 
   2   4  11      232.60      229.18      5.38 o 
   3   4  11       20.90       22.51      3.16 o 
   4   4  11      756.22      762.03     13.66 o 
   5   4  11        0.62        1.30      3.24 o 
   6   4  11     1257.33     1230.04     18.84 o 
   7   4  11      200.38      201.44     10.28 o 
   8   4  11        0.64        4.80      5.10 o 
   9   4  11        1.32       -4.34      6.04 o 
  10   4  11        4.85       10.23     11.23 o 
  11   4  11      595.57      592.22     31.84 o 
  12   4  11       13.50        9.27     12.62 o 
  13   4  11      152.27      117.40     18.85 o 
  14   4  11        8.90       26.82     15.01 o 
  15   4  11      536.21      562.67     34.27 o 
  16   4  11       93.32      117.40     20.74 o 
  17   4  11       56.24       50.24     16.46 o 
 -23   5  11       44.28       43.83     17.00 o 
 -22   5  11        1.09       12.34     11.87 o 
 -21   5  11       36.67       18.87      9.32 o 
 -20   5  11       74.05       81.72     12.54 o 
 -19   5  11        3.37        4.59      5.82 o 
 -18   5  11       54.09       39.46      6.71 o 
 -17   5  11       77.10       77.29      7.73 o 
 -16   5  11       97.99       88.04      6.70 o 
 -15   5  11       25.16       30.10      4.99 o 
 -14   5  11      669.63      699.89     12.60 o 
 -13   5  11      857.90      832.16     13.58 o 
 -12   5  11     1475.56     1418.11     19.76 o 
 -11   5  11     1452.39     1342.39     17.35 o 
 -10   5  11      247.18      241.18      6.66 o 
  -9   5  11      435.62      447.02      8.49 o 
  -8   5  11     1285.53     1253.07     15.00 o 
  -7   5  11     1081.59     1070.80     13.42 o 
  -6   5  11     2226.38     2201.74     23.21 o 
  -5   5  11     1360.49     1393.38     16.23 o 
  -4   5  11       85.89       95.80      4.25 o 
  -3   5  11      466.67      487.67      8.03 o 
  -2   5  11      104.16       87.11      4.04 o 
  -1   5  11      207.22      200.41      6.10 o 
   0   5  11        0.87        3.20      3.02 o 
   1   5  11       10.65        8.85      2.96 o 
   2   5  11      980.22      955.41     16.23 o 
   3   5  11        0.20        0.53      3.28 o 
   4   5  11       35.27       44.54      6.03 o 
   5   5  11       67.57       79.11      9.42 o 
   6   5  11      619.11      595.67     23.86 o 
   7   5  11       66.96       64.16     13.18 o 
   8   5  11      541.10      528.31     53.58 o 
   9   5  11       13.17       18.08      8.15 o 
  10   5  11      373.20      379.91     18.53 o 
  11   5  11        0.49       -1.69     11.86 o 
  12   5  11      133.95      157.14     21.37 o 
  13   5  11      164.85      152.79     21.02 o 
  14   5  11        4.46       -5.95     13.49 o 
  15   5  11       48.95       46.81     16.40 o 
  16   5  11      280.74      333.77     29.23 o 
 -23   6  11       37.65       23.43     15.83 o 
 -22   6  11        0.02        4.92      9.06 o 
 -21   6  11        6.95        0.38      8.82 o 
 -20   6  11      117.68      106.03     21.00 o 
 -19   6  11        2.92       10.14      6.49 o 
 -18   6  11      233.77      239.20     13.01 o 
 -17   6  11       99.43      128.42     10.67 o 
 -16   6  11      219.59      230.11     12.64 o 
 -15   6  11      114.39      114.42      8.52 o 
 -14   6  11        1.72        6.05      4.18 o 
 -13   6  11      275.71      260.13     10.65 o 
 -12   6  11      345.62      317.33     10.22 o 
 -11   6  11        0.57        3.30      4.07 o 
 -10   6  11       11.82        9.53      4.45 o 
  -9   6  11      600.28      574.19     10.72 o 
  -8   6  11        3.12        0.66      2.99 o 
  -7   6  11      132.09      132.61      6.34 o 
  -6   6  11     1299.22     1231.35     14.44 o 
  -5   6  11       37.37       32.94      4.24 o 
  -4   6  11       14.11       10.42      2.59 o 
  -3   6  11       88.91      100.53      6.54 o 
  -2   6  11      404.21      410.72     10.94 o 
  -1   6  11       74.44       92.73      6.63 o 
   0   6  11      129.52      142.00      7.74 o 
   1   6  11      525.11      479.12     12.27 o 
   2   6  11      904.80      887.22     16.48 o 
   3   6  11      214.26      213.80     10.57 o 
   4   6  11      308.47      310.44     12.28 o 
   5   6  11       10.11        5.33      7.03 o 
   6   6  11     1100.31     1066.25     22.35 o 
   7   6  11       74.63       71.54     10.72 o 
   8   6  11       84.35       84.26     11.58 o 
   9   6  11      143.20      124.19     13.13 o 
  10   6  11       45.80       47.72     10.24 o 
  11   6  11       88.64       79.42     17.54 o 
  12   6  11       63.89       25.63     14.07 o 
  13   6  11      140.76      155.49     22.51 o 
  14   6  11        0.43       18.74     15.32 o 
  15   6  11      223.47      251.94     28.13 o 
 -21   7  11        5.94        9.74     13.47 o 
 -20   7  11        7.88        7.74      8.91 o 
 -19   7  11      109.79      133.94     14.43 o 
 -18   7  11        4.90       -1.51     12.56 o 
 -17   7  11       11.68        8.52      6.40 o 
 -16   7  11      102.15      115.40     10.07 o 
 -15   7  11      196.16      201.52     10.67 o 
 -14   7  11      366.29      335.03     20.85 o 
 -13   7  11      470.49      473.48     13.74 o 
 -12   7  11        1.39        1.08      4.77 o 
 -11   7  11        1.19        6.73      8.02 o 
 -10   7  11      366.25      349.59     11.41 o 
  -9   7  11       27.27       28.52      5.16 o 
  -8   7  11        0.05       -0.84      4.07 o 
  -7   7  11      114.84      112.35      7.36 o 
  -6   7  11     1207.31     1152.30     25.93 o 
  -5   7  11       61.40       77.52      8.09 o 
  -4   7  11      941.55      921.16     48.41 o 
  -3   7  11      699.04      674.59     15.05 o 
  -2   7  11      234.67      204.17     10.91 o 
  -1   7  11     1235.20     1230.18     24.83 o 
   0   7  11       25.36       20.00      5.06 o 
   1   7  11      588.85      548.32     14.77 o 
   2   7  11      619.68      590.00     23.04 o 
   3   7  11      738.44      696.72     18.41 o 
   4   7  11      110.81      110.39     10.04 o 
   5   7  11      102.48      111.23      9.26 o 
   6   7  11       54.80       60.08      7.78 o 
   7   7  11       17.66        8.00      8.40 o 
   8   7  11      377.52      393.44     30.61 o 
   9   7  11      105.49       79.89     12.32 o 
  10   7  11       77.45       65.12     12.48 o 
  11   7  11      282.32      268.01     18.07 o 
  12   7  11        1.72        4.10     12.24 o 
  13   7  11      140.59      159.84     23.39 o 
  14   7  11       12.87       10.94     14.63 o 
 -20   8  11       13.13       12.08     10.08 o 
 -19   8  11       31.85       20.43      9.87 o 
 -18   8  11        0.01       10.73      6.85 o 
 -17   8  11       51.89       45.82      8.54 o 
 -16   8  11      197.29      213.39     13.96 o 
 -15   8  11      427.11      433.67     16.81 o 
 -14   8  11       17.84       20.12      6.03 o 
 -13   8  11      127.01      123.49      9.16 o 
 -12   8  11      127.72      143.10      9.52 o 
 -11   8  11      117.64      104.19      8.24 o 
 -10   8  11      791.15      802.14     20.88 o 
  -9   8  11     1125.36     1124.92     44.73 o 
  -8   8  11       69.02       57.76      8.26 o 
  -7   8  11       55.20       43.47      7.76 o 
  -6   8  11       39.10       38.63      7.68 o 
  -5   8  11       80.52       60.52     11.06 o 
  -4   8  11       29.53        3.61      4.17 o 
  -3   8  11      209.03      181.23     11.54 o 
  -2   8  11       52.86       52.68      7.40 o 
  -1   8  11       21.28       12.63      5.77 o 
   0   8  11        9.82        0.77      5.37 o 
   1   8  11       27.69       35.23      5.99 o 
   2   8  11       79.44       67.95      8.35 o 
   3   8  11      185.41      204.66     12.43 o 
   4   8  11       21.87       31.24      6.97 o 
   5   8  11        6.45       13.26      6.77 o 
   6   8  11       92.52      100.63      9.86 o 
   7   8  11      317.40      351.27     19.67 o 
   8   8  11       21.01       32.16     10.94 o 
   9   8  11      306.40      304.53     19.63 o 
  10   8  11       24.51       29.32     10.36 o 
  11   8  11       65.76       45.55     20.85 o 
  12   8  11       64.98       75.39     17.59 o 
  13   8  11        3.30       11.50     13.19 o 
 -18   9  11       85.79       79.97     23.31 o 
 -17   9  11        3.04       -0.24     11.28 o 
 -16   9  11        0.27       13.25     10.41 o 
 -15   9  11       58.46       46.77     10.46 o 
 -14   9  11       12.48       -1.72      7.71 o 
 -13   9  11      164.85      187.98     13.79 o 
 -12   9  11      124.93      150.12     12.33 o 
 -11   9  11      144.50      137.92     11.85 o 
 -10   9  11        0.93       -0.69      5.74 o 
  -9   9  11        7.02        6.46      6.09 o 
  -8   9  11      365.42      369.95     20.32 o 
  -7   9  11      145.32      175.27     12.75 o 
  -6   9  11      220.57      223.81     13.22 o 
  -5   9  11        0.09        3.40      8.68 o 
  -4   9  11        0.76        8.41      7.08 o 
  -3   9  11       22.41       36.05      7.43 o 
  -2   9  11      475.07      453.06     16.66 o 
  -1   9  11       81.30       77.00      9.07 o 
   0   9  11      109.78      107.90     10.21 o 
   1   9  11       87.67       69.90     10.89 o 
   2   9  11      139.06      148.64     14.14 o 
   3   9  11        8.06        4.63      8.05 o 
   4   9  11        0.09        0.37      5.98 o 
   5   9  11       79.10       81.72      9.33 o 
   6   9  11      127.94      113.79     15.46 o 
   7   9  11        0.52        6.03      9.70 o 
   8   9  11      152.74      171.38     17.03 o 
   9   9  11       13.86       10.83     19.50 o 
  10   9  11       17.59        7.51     10.01 o 
  11   9  11        1.74        8.15     12.08 o 
 -16  10  11        7.47       17.09     15.01 o 
 -15  10  11       17.50       14.01     14.86 o 
 -14  10  11      276.64      308.83     30.63 o 
 -13  10  11       36.79       23.81     15.44 o 
 -12  10  11      107.10      130.99     28.51 o 
 -11  10  11      181.75      224.17     19.22 o 
 -10  10  11      400.93      388.03     80.77 o 
  -9  10  11       11.70       11.82      9.80 o 
  -8  10  11       28.44       45.09     10.06 o 
  -7  10  11      151.32      141.61     12.33 o 
  -6  10  11      193.56      167.73     15.17 o 
  -5  10  11       47.30       31.86      8.34 o 
  -4  10  11      243.37      236.66     15.02 o 
  -3  10  11        2.13       -0.92      3.90 o 
  -2  10  11      243.80      243.40     14.73 o 
  -1  10  11      300.52      294.84     19.55 o 
   0  10  11       67.08       70.82     17.24 o 
   1  10  11       76.61       68.85     12.16 o 
   2  10  11        0.06        3.05      8.61 o 
   3  10  11      325.79      341.57     23.48 o 
   4  10  11       97.67      106.20     14.13 o 
   5  10  11      152.81      152.49     16.04 o 
   6  10  11       51.38       73.42     22.00 o 
   7  10  11       61.46       62.13     21.68 o 
   8  10  11      168.66      197.44     29.44 o 
   9  10  11        0.96      -11.28     16.44 o 
 -13  11  11        0.50       17.65     13.17 o 
 -12  11  11        5.74       23.01     19.52 o 
 -11  11  11       33.81       23.02     15.73 o 
 -10  11  11        7.84        8.65     10.30 o 
  -9  11  11        0.02       -1.98     19.87 o 
  -8  11  11      102.94       89.31     14.50 o 
  -7  11  11       66.20       62.83     13.41 o 
  -6  11  11       15.92       24.20     11.83 o 
  -5  11  11       14.98       41.74     12.40 o 
  -4  11  11        0.90       -9.87      9.25 o 
  -3  11  11       21.61       40.39     11.47 o 
  -2  11  11      227.19      219.80     19.33 o 
  -1  11  11       95.68      137.61     38.41 o 
   0  11  11        1.23       -0.97     15.28 o 
   1  11  11       26.44       40.27     18.54 o 
   2  11  11      104.47      123.74     24.93 o 
   3  11  11       88.71      110.36     24.67 o 
   4  11  11        5.67       13.33     18.76 o 
   5  11  11       15.89       17.14     17.42 o 
   6  11  11       17.04        3.05     18.30 o 
  -9  12  11        3.86       12.90     17.96 o 
  -8  12  11        2.68       15.11     12.25 o 
  -7  12  11        0.80       -0.37     11.80 o 
  -6  12  11      274.70      332.05     24.17 o 
  -5  12  11        2.82        1.28     13.97 o 
  -4  12  11       31.06       36.27     13.11 o 
  -3  12  11        0.28        1.55     14.52 o 
  -2  12  11       74.30       25.05     21.52 o 
  -1  12  11       10.83       15.99     16.81 o 
   0  12  11      210.22      193.18     27.93 o 
   1  12  11      125.00      113.99     24.80 o 
 -25   0  12       81.83       89.35     17.97 o 
 -24   0  12       46.81       48.33     15.23 o 
 -23   0  12        4.18        9.48     12.11 o 
 -22   0  12      109.17      107.42     17.81 o 
 -21   0  12      332.68      365.97     17.72 o 
 -20   0  12       14.34       21.30      7.26 o 
 -19   0  12     1035.84      970.29     22.57 o 
 -18   0  12      456.78      432.05     14.72 o 
 -17   0  12      478.57      431.15     13.92 o 
 -16   0  12      147.57      148.16      9.18 o 
 -15   0  12        0.48        2.51      4.54 o 
 -14   0  12      783.16      754.11     15.46 o 
 -13   0  12     2275.74     2324.64     28.50 o 
 -12   0  12     1355.63     1402.47     19.51 o 
 -11   0  12    14260.67    13639.60    250.92 o 
 -10   0  12     4373.01     4449.29     60.77 o 
  -9   0  12     2969.34     2632.62     38.50 o 
  -8   0  12     6448.93     7184.92     83.79 o 
  -7   0  12      128.40      198.77     12.56 o 
  -6   0  12    51106.82    52550.35    541.67 o 
  -5   0  12    18543.06    17818.01    184.46 o 
  -4   0  12    22072.02    24881.09    244.43 o 
  -3   0  12     1752.18     1466.83     18.63 o 
  -2   0  12     1778.59     1594.63     19.74 o 
  -1   0  12      748.68      691.92      9.26 o 
   0   0  12     2233.55     1951.13     24.36 o 
   1   0  12      169.26      210.94      5.04 o 
   2   0  12     1662.64     1817.60     20.08 o 
   3   0  12      188.25      240.45      5.89 o 
   4   0  12      603.38      635.57      9.79 o 
   5   0  12        0.13        8.71      4.49 o 
   6   0  12     1732.62     1688.80     35.32 o 
   7   0  12      379.22      421.65     24.76 o 
   8   0  12      586.62      569.45     27.85 o 
   9   0  12        6.15       -0.22      9.28 o 
  10   0  12      239.31      207.55     19.33 o 
  11   0  12     2623.59     2555.93     70.60 o 
  12   0  12      206.66      189.22     20.89 o 
  13   0  12      339.45      359.95     27.48 o 
  14   0  12      639.94      671.25     35.47 o 
  15   0  12      290.11      333.92     26.09 o 
  16   0  12     1299.93     1273.49     50.57 o 
  17   0  12      109.36       92.05     18.96 o 
 -25   1  12       20.37        4.96      9.52 o 
 -24   1  12       12.48       -6.43      8.34 o 
 -23   1  12        0.44        1.93      7.70 o 
 -22   1  12       58.68       58.40     21.80 o 
 -21   1  12       93.14       84.94      7.14 o 
 -20   1  12       11.72       16.07      4.67 o 
 -19   1  12      974.19      933.29     14.23 o 
 -18   1  12       41.47       35.70      4.37 o 
 -17   1  12      136.54      159.05      6.43 o 
 -16   1  12      105.66       97.17      6.16 o 
 -15   1  12        7.48       10.05      3.76 o 
 -14   1  12     3757.07     3570.02     35.71 o 
 -13   1  12      411.62      441.80      8.20 o 
 -12   1  12        9.44        8.01      2.39 o 
 -11   1  12     4139.62     3940.21     36.24 o 
 -10   1  12     1715.49     1635.30     16.46 o 
  -9   1  12     1501.96     1737.66     19.63 o 
  -8   1  12      565.63      601.39      9.43 o 
  -7   1  12     6489.12     6559.31     50.18 o 
  -6   1  12     3094.73     3510.62     30.26 o 
  -5   1  12        4.26       15.17      2.31 o 
  -4   1  12     3101.61     3351.26     31.03 o 
  -3   1  12      717.55      810.43     12.89 o 
  -2   1  12     1978.98     1851.88     20.27 o 
  -1   1  12      182.03      174.11      4.74 o 
   0   1  12       44.76       44.84      2.66 o 
   1   1  12      233.56      260.43      5.23 o 
   2   1  12      695.44      773.73      8.59 o 
   3   1  12      396.33      371.63      4.83 o 
   4   1  12      410.24      421.34      7.57 o 
   5   1  12     3829.67     3771.15     40.07 o 
   6   1  12     2906.46     2898.28     32.78 o 
   7   1  12       77.28       72.90     16.23 o 
   8   1  12      140.20      141.68     12.08 o 
   9   1  12     1943.33     1864.92     39.39 o 
  10   1  12      199.87      194.44     18.14 o 
  11   1  12       16.39       13.34      7.62 o 
  12   1  12        0.58        3.79      8.43 o 
  13   1  12       25.48       32.86      9.54 o 
  14   1  12       14.87       13.59      8.70 o 
  15   1  12        1.10       -0.46      8.11 o 
  16   1  12      204.97      277.72     18.40 o 
  17   1  12       63.35       60.70     12.32 o 
 -25   2  12        1.41       -8.05      8.52 o 
 -24   2  12        0.32        1.95      8.63 o 
 -23   2  12       31.89       39.40     12.21 o 
 -22   2  12       55.22       48.93     10.28 o 
 -21   2  12        3.49       14.12      4.60 o 
 -20   2  12      112.87      121.50      7.18 o 
 -19   2  12      573.24      570.86     12.16 o 
 -18   2  12        8.18        6.98      4.06 o 
 -17   2  12      132.04      117.58      6.40 o 
 -16   2  12      207.78      228.48     10.21 o 
 -15   2  12       91.96       93.56      5.51 o 
 -14   2  12       43.68       47.99      4.13 o 
 -13   2  12      124.42      113.91      5.76 o 
 -12   2  12     2543.64     2577.47     24.21 o 
 -11   2  12      324.19      309.33      6.59 o 
 -10   2  12      200.23      173.16      5.10 o 
  -9   2  12       46.46       72.89      3.66 o 
  -8   2  12     1672.95     1878.65     18.82 o 
  -7   2  12    10627.96    10993.95     92.59 o 
  -6   2  12     1660.14     1677.05     16.81 o 
  -5   2  12     2479.29     2544.84     23.03 o 
  -4   2  12     5444.63     5632.41     45.60 o 
  -3   2  12      657.06      573.78      9.40 o 
  -2   2  12      214.20      171.47      5.34 o 
  -1   2  12       35.71       59.59      3.28 o 
   0   2  12     3581.93     3795.69     31.56 o 
   1   2  12      809.45      859.08     10.07 o 
   2   2  12      138.62      167.10      5.07 o 
   3   2  12      248.98      274.68      6.60 o 
   4   2  12      758.51      711.83     12.29 o 
   5   2  12      846.88      904.28     13.82 o 
   6   2  12      670.52      634.64     12.53 o 
   7   2  12       23.41       18.75      7.24 o 
   8   2  12        0.00       -5.85      7.08 o 
   9   2  12      887.45      799.79     37.41 o 
  10   2  12      504.20      523.54     48.55 o 
  11   2  12       26.08       45.58      9.11 o 
  12   2  12     1188.58     1179.65     31.72 o 
  13   2  12      120.30      109.92     13.15 o 
  14   2  12        4.16       19.75      9.50 o 
  15   2  12      223.58      254.49     17.93 o 
  16   2  12       42.69       49.96     16.62 o 
  17   2  12      271.77      304.16     19.83 o 
 -25   3  12       21.46       12.82     14.24 o 
 -24   3  12        1.18       -2.58     11.34 o 
 -23   3  12       12.62       11.53      8.71 o 
 -22   3  12        8.31        4.50      5.89 o 
 -21   3  12      127.57      113.27      9.07 o 
 -20   3  12      161.49      180.08      9.22 o 
 -19   3  12      179.17      191.25      9.29 o 
 -18   3  12      136.20      138.14      8.17 o 
 -17   3  12      528.23      474.84     10.68 o 
 -16   3  12      318.24      287.18      8.70 o 
 -15   3  12      354.60      387.51      9.49 o 
 -14   3  12     1661.28     1623.06     19.02 o 
 -13   3  12     3549.77     3516.49     32.87 o 
 -12   3  12     1875.80     1828.25     23.04 o 
 -11   3  12        4.35        2.66      1.87 o 
 -10   3  12      845.24      774.94     10.26 o 
  -9   3  12      324.16      277.21      5.89 o 
  -8   3  12      217.15      162.56      4.55 o 
  -7   3  12       48.29       38.91      5.17 o 
  -6   3  12     1356.42     1424.89     16.50 o 
  -5   3  12      624.01      535.03     10.46 o 
  -4   3  12      158.03      176.48      7.19 o 
  -3   3  12     1229.59     1325.18     16.54 o 
  -2   3  12        0.31       -0.23      2.02 o 
  -1   3  12     1908.36     2046.17     17.79 o 
   0   3  12      248.19      317.82      5.37 o 
   1   3  12     1189.63     1365.10     13.14 o 
   2   3  12      179.26      138.78      4.25 o 
   3   3  12       49.79       48.50      3.53 o 
   4   3  12     1435.19     1447.80     20.34 o 
   5   3  12      531.04      541.55     11.25 o 
   6   3  12        5.46       10.17      5.11 o 
   7   3  12     4060.16     3900.74     53.05 o 
   8   3  12       15.02       12.40      7.03 o 
   9   3  12        9.15       13.66      9.29 o 
  10   3  12       12.88       18.27      7.69 o 
  11   3  12       15.93       30.26      8.38 o 
  12   3  12       57.42       70.86     10.99 o 
  13   3  12        1.04        4.91     14.65 o 
  14   3  12       32.36       19.13     14.54 o 
  15   3  12      286.39      257.18     27.35 o 
  16   3  12       66.30       60.01     17.62 o 
  17   3  12        2.99        1.17     12.10 o 
 -24   4  12       17.59       12.90     14.21 o 
 -23   4  12        8.83      -18.94     11.20 o 
 -22   4  12      143.77      165.27     14.11 o 
 -21   4  12        5.98       -5.05      6.30 o 
 -20   4  12       18.41       22.51      5.51 o 
 -19   4  12      123.19      146.54     12.43 o 
 -18   4  12      158.91      159.43      8.43 o 
 -17   4  12      278.37      242.02      8.29 o 
 -16   4  12        0.32       -3.80      3.37 o 
 -15   4  12     2255.93     2149.85     24.93 o 
 -14   4  12      320.39      284.07      8.38 o 
 -13   4  12        5.08        8.95      3.57 o 
 -12   4  12      370.55      350.42      9.17 o 
 -11   4  12     1152.99      997.39     13.44 o 
 -10   4  12      591.84      598.63     10.64 o 
  -9   4  12        2.49        6.35      3.28 o 
  -8   4  12     1553.98     1498.61     28.33 o 
  -7   4  12     6598.28     6599.62     53.83 o 
  -6   4  12       88.25       83.98      4.13 o 
  -5   4  12       95.28      124.66      5.02 o 
  -4   4  12       50.46       67.72      3.88 o 
  -3   4  12      443.31      448.18      7.45 o 
  -2   4  12     1535.73     1530.87     15.86 o 
  -1   4  12     2075.57     2128.10     20.20 o 
   0   4  12      169.47      201.10      5.02 o 
   1   4  12      131.40      135.39      4.70 o 
   2   4  12     4198.36     4141.46     34.30 o 
   3   4  12      556.70      576.83     10.21 o 
   4   4  12      330.63      317.07      9.08 o 
   5   4  12       69.28       65.81      5.30 o 
   6   4  12      391.53      350.96     12.47 o 
   7   4  12       29.80       32.43      6.14 o 
   8   4  12       19.32       20.20      7.51 o 
   9   4  12      909.23      856.98     38.18 o 
  10   4  12       51.39       55.23     15.21 o 
  11   4  12       23.32       52.99     15.64 o 
  12   4  12      276.82      280.39     24.04 o 
  13   4  12       25.17       37.56     14.07 o 
  14   4  12       70.92       97.08     19.20 o 
  15   4  12       20.13       21.15     13.60 o 
  16   4  12      201.64      214.26     25.71 o 
 -24   5  12       34.03       64.56     19.06 o 
 -23   5  12        5.07        7.88     13.10 o 
 -22   5  12      344.39      439.07     22.26 o 
 -21   5  12        1.62       -6.10     12.67 o 
 -20   5  12       89.98       73.07      9.02 o 
 -19   5  12       20.20        9.78      6.35 o 
 -18   5  12        1.26       -4.97      4.90 o 
 -17   5  12       22.45       22.95      5.25 o 
 -16   5  12       78.00       75.05      6.43 o 
 -15   5  12       39.32       37.91      5.25 o 
 -14   5  12      280.53      294.73      8.70 o 
 -13   5  12      323.17      319.27     17.33 o 
 -12   5  12        0.00       -1.18      3.33 o 
 -11   5  12       20.88       20.90      3.74 o 
 -10   5  12     1036.59     1009.13     14.57 o 
  -9   5  12       19.26       22.49      3.29 o 
  -8   5  12     3889.00     3761.68     36.59 o 
  -7   5  12     4043.09     3911.33     34.92 o 
  -6   5  12      548.03      536.34     10.31 o 
  -5   5  12       38.61       50.02      3.53 o 
  -4   5  12       10.31       10.36      2.60 o 
  -3   5  12     2064.10     1910.84     19.14 o 
  -2   5  12     2044.17     1981.35     19.63 o 
  -1   5  12      132.89      166.90      5.76 o 
   0   5  12      468.42      443.96     10.54 o 
   1   5  12        9.53        0.62      3.10 o 
   2   5  12     1258.43     1288.45     17.22 o 
   3   5  12       47.54       64.95      6.79 o 
   4   5  12        1.26        1.71      6.67 o 
   5   5  12      481.80      507.00     15.37 o 
   6   5  12      215.82      211.75     15.84 o 
   7   5  12       37.61       50.65      9.61 o 
   8   5  12     1604.84     1434.75     35.31 o 
   9   5  12        3.63       -1.78      7.89 o 
  10   5  12        0.21       14.50     11.97 o 
  11   5  12       79.11       30.66     13.16 o 
  12   5  12       80.20       92.75     18.31 o 
  13   5  12     1117.59     1120.86     48.52 o 
  14   5  12       53.28       87.66     18.65 o 
  15   5  12       30.95       16.43     13.24 o 
 -23   6  12        7.81        8.97      9.29 o 
 -22   6  12        1.46       20.11     15.89 o 
 -21   6  12        7.76       -8.41      7.65 o 
 -20   6  12       33.80       31.86      7.59 o 
 -19   6  12        0.96        3.39      9.66 o 
 -18   6  12       67.69       57.57      8.64 o 
 -17   6  12      264.71      303.90     24.66 o 
 -16   6  12      311.20      313.07     10.72 o 
 -15   6  12      149.57      145.38      8.40 o 
 -14   6  12      270.69      271.47      9.99 o 
 -13   6  12      265.70      281.83     12.58 o 
 -12   6  12        7.84        8.17      5.51 o 
 -11   6  12      270.21      302.47      9.77 o 
 -10   6  12      715.18      706.70     12.19 o 
  -9   6  12     1125.99     1064.42     15.23 o 
  -8   6  12     1859.88     1750.51     24.78 o 
  -7   6  12       96.58      115.58      5.78 o 
  -6   6  12       17.24       16.75      3.41 o 
  -5   6  12       54.80       63.54      3.98 o 
  -4   6  12      566.90      553.74      9.13 o 
  -3   6  12      644.48      586.84     14.00 o 
  -2   6  12        2.18       -4.04      3.60 o 
  -1   6  12      209.17      219.33     11.14 o 
   0   6  12       88.78      100.09      7.17 o 
   1   6  12       19.10       27.26      5.31 o 
   2   6  12       19.53        5.82      4.29 o 
   3   6  12        5.59       -0.95      5.18 o 
   4   6  12       24.82       37.52      6.13 o 
   5   6  12       25.42       18.89      5.80 o 
   6   6  12       48.52       54.56      9.50 o 
   7   6  12      191.28      219.13     15.68 o 
   8   6  12      372.22      356.53     18.71 o 
   9   6  12      197.46      186.84     15.55 o 
  10   6  12       11.01        8.97      8.82 o 
  11   6  12      142.32      163.35     21.09 o 
  12   6  12        7.18       21.91     13.35 o 
  13   6  12        6.87      -16.27     11.38 o 
  14   6  12       31.72       42.96     16.66 o 
  15   6  12        2.32       10.55     13.75 o 
 -22   7  12        9.21       23.68     10.42 o 
 -21   7  12      134.32      142.68     15.66 o 
 -20   7  12       10.13       18.48      9.51 o 
 -19   7  12       58.25       76.39      9.89 o 
 -18   7  12      152.63      161.38     23.47 o 
 -17   7  12       12.82       18.04      6.65 o 
 -16   7  12        0.58        1.10      5.99 o 
 -15   7  12      427.03      398.72     13.44 o 
 -14   7  12      312.71      314.34     12.16 o 
 -13   7  12      156.90      166.53      9.83 o 
 -12   7  12      321.45      322.96     14.21 o 
 -11   7  12       15.76       10.44      4.86 o 
 -10   7  12       12.69       15.29      4.87 o 
  -9   7  12      778.91      734.22     18.29 o 
  -8   7  12      420.77      420.41     12.45 o 
  -7   7  12       52.20       59.15      6.14 o 
  -6   7  12      685.96      645.50     18.25 o 
  -5   7  12     1541.36     1508.71     32.41 o 
  -4   7  12     2407.32     2374.35     32.69 o 
  -3   7  12      324.59      331.21     11.13 o 
  -2   7  12      947.82      938.17     18.11 o 
  -1   7  12      225.98      194.79      9.20 o 
   0   7  12       47.96       55.87      6.33 o 
   1   7  12      116.14      134.69      8.22 o 
   2   7  12       68.93       58.85      7.88 o 
   3   7  12      370.55      367.20     13.87 o 
   4   7  12      105.26      115.68      9.39 o 
   5   7  12        0.50        5.06      5.47 o 
   6   7  12      625.86      609.57     26.49 o 
   7   7  12        1.15       -4.59      7.99 o 
   8   7  12        6.69       -0.01      8.10 o 
   9   7  12      152.85      191.03     16.92 o 
  10   7  12        1.76        2.54      9.19 o 
  11   7  12       39.59       50.10     16.37 o 
  12   7  12      219.44      251.11     27.94 o 
  13   7  12       16.49       36.26     16.58 o 
 -20   8  12      159.98      178.53     17.46 o 
 -19   8  12      118.12      125.23     15.41 o 
 -18   8  12        1.49      -12.08      8.14 o 
 -17   8  12       14.81       16.88      6.86 o 
 -16   8  12       77.78       91.24     10.33 o 
 -15   8  12      308.18      353.43     13.47 o 
 -14   8  12      373.01      404.95     20.96 o 
 -13   8  12       29.59       27.76      6.18 o 
 -12   8  12        4.40       10.32      5.27 o 
 -11   8  12      499.86      532.25     15.04 o 
 -10   8  12      215.42      262.98     14.04 o 
  -9   8  12      739.91      724.67     38.90 o 
  -8   8  12       35.53       26.44      7.10 o 
  -7   8  12      258.81      246.45     13.11 o 
  -6   8  12       35.89       37.49      7.30 o 
  -5   8  12      238.73      235.54     12.49 o 
  -4   8  12        0.04       -9.62      4.90 o 
  -3   8  12        7.61        9.16      5.81 o 
  -2   8  12      274.75      272.17     12.62 o 
  -1   8  12      366.91      402.86     15.46 o 
   0   8  12      621.51      629.19     15.44 o 
   1   8  12     1536.81     1517.21     32.47 o 
   2   8  12        0.44        3.86      6.02 o 
   3   8  12        6.09       10.85      6.19 o 
   4   8  12      214.13      221.54     12.46 o 
   5   8  12       34.15       24.48      7.10 o 
   6   8  12      408.17      441.49     21.84 o 
   7   8  12       66.33       53.65     11.56 o 
   8   8  12       20.34       26.37     10.76 o 
   9   8  12       50.65       36.19     10.97 o 
  10   8  12       36.87       41.24     11.39 o 
  11   8  12        1.39       -3.02     12.39 o 
  12   8  12       45.78       78.35     18.55 o 
 -18   9  12       33.83       31.71     11.13 o 
 -17   9  12        0.02      -10.72      8.57 o 
 -16   9  12        1.50        6.80      8.53 o 
 -15   9  12        0.12       -0.99      7.96 o 
 -14   9  12      281.58      320.88     16.16 o 
 -13   9  12        0.44       13.09     11.89 o 
 -12   9  12      123.97       94.25     10.60 o 
 -11   9  12        0.72        2.65      6.80 o 
 -10   9  12       39.17       27.02      9.37 o 
  -9   9  12        0.03        9.68      6.70 o 
  -8   9  12       12.66       29.43      8.14 o 
  -7   9  12       57.09       46.69      8.23 o 
  -6   9  12      298.41      295.33     14.67 o 
  -5   9  12       77.34      101.87     11.57 o 
  -4   9  12      572.26      575.57     22.14 o 
  -3   9  12      293.97      335.29     18.96 o 
  -2   9  12        8.73       15.87      6.66 o 
  -1   9  12      559.92      546.43     21.84 o 
   0   9  12      118.12       89.40      9.56 o 
   1   9  12       27.26       41.17      9.82 o 
   2   9  12       26.73       13.42      8.28 o 
   3   9  12        8.13       -3.42      5.49 o 
   4   9  12       13.62        4.95      7.22 o 
   5   9  12       15.78       18.41      7.15 o 
   6   9  12      150.30      132.45     14.83 o 
   7   9  12        6.53       15.94     10.14 o 
   8   9  12        8.08       -5.46     20.87 o 
   9   9  12        1.71       13.94     10.22 o 
  10   9  12       35.15       36.97     11.74 o 
 -16  10  12        0.05       -7.84     14.05 o 
 -15  10  12        3.76       28.16     16.92 o 
 -14  10  12       27.83       25.92     16.74 o 
 -13  10  12      111.10      126.63     19.73 o 
 -12  10  12      106.32       97.73     14.25 o 
 -11  10  12      150.33      152.09     16.88 o 
 -10  10  12       28.96       17.34      9.19 o 
  -9  10  12       20.00       19.68     13.96 o 
  -8  10  12       11.74        5.13      7.20 o 
  -7  10  12        0.11      -13.83      9.85 o 
  -6  10  12       20.94       41.37      8.55 o 
  -5  10  12      215.97      241.52     24.39 o 
  -4  10  12        0.92       11.96      7.32 o 
  -3  10  12       40.25       27.64      8.42 o 
  -2  10  12      258.77      270.76     14.21 o 
  -1  10  12      310.01      332.37     15.51 o 
   0  10  12        3.73        4.10      8.54 o 
   1  10  12       12.11        5.01      8.77 o 
   2  10  12       15.47        8.77      9.32 o 
   3  10  12       29.42       45.60     10.89 o 
   4  10  12       29.39       28.26      9.75 o 
   5  10  12       35.49       40.88     19.46 o 
   6  10  12       10.62      -14.93     16.34 o 
   7  10  12      138.85       91.44     24.09 o 
   8  10  12        7.54       -6.43     17.17 o 
 -13  11  12        2.33       26.50     13.79 o 
 -12  11  12        0.97      -10.40     35.88 o 
 -11  11  12        0.48        4.81      8.75 o 
 -10  11  12        1.22      -12.80     12.94 o 
  -9  11  12        1.18       -0.96     21.31 o 
  -8  11  12       49.39       48.97     13.27 o 
  -7  11  12        9.49       22.48     12.27 o 
  -6  11  12      341.20      376.75     30.08 o 
  -5  11  12        4.04      -11.14      9.87 o 
  -4  11  12      180.81      197.94     18.97 o 
  -3  11  12      137.73      149.61     22.67 o 
  -2  11  12       33.74       42.13     18.10 o 
  -1  11  12      169.76      185.32     27.15 o 
   0  11  12        7.65       -8.18     14.98 o 
   1  11  12        1.37       -4.71     15.87 o 
   2  11  12        5.21        5.52     16.10 o 
   3  11  12        3.41        4.74     15.90 o 
   4  11  12       16.97        5.85     17.42 o 
   5  11  12       58.40       40.58     21.88 o 
  -8  12  12        1.96      -13.88     14.71 o 
  -7  12  12      405.74      417.45     27.54 o 
  -6  12  12        1.70        8.80     12.58 o 
  -5  12  12      374.04      440.74     25.28 o 
  -4  12  12       12.82       21.57     12.30 o 
  -3  12  12       42.08       41.07     14.95 o 
  -2  12  12       24.00       26.93     24.73 o 
  -1  12  12       15.49       21.28     18.53 o 
   0  12  12       17.30       23.24     15.86 o 
 -25   1  13        3.97        9.13      9.31 o 
 -24   1  13        1.66       -5.22     15.15 o 
 -23   1  13        0.01       -4.02      7.11 o 
 -22   1  13       59.34       52.54     10.41 o 
 -21   1  13      106.11      125.00      7.46 o 
 -20   1  13       28.91       39.92      4.92 o 
 -19   1  13      256.79      267.35      8.30 o 
 -18   1  13      117.16       98.85      5.77 o 
 -17   1  13        4.50        3.61      3.51 o 
 -16   1  13       43.61       43.39      4.95 o 
 -15   1  13      194.04      189.67      7.83 o 
 -14   1  13       25.86       24.10      4.25 o 
 -13   1  13     1473.83     1357.75     16.53 o 
 -12   1  13      201.27      213.09      5.76 o 
 -11   1  13      306.05      259.66      6.02 o 
 -10   1  13      146.63      151.36      4.84 o 
  -9   1  13      303.18      300.10      8.55 o 
  -8   1  13      696.59      740.20     10.01 o 
  -7   1  13       30.05       60.44      3.26 o 
  -6   1  13     5865.36     6120.25     54.26 o 
  -5   1  13      900.64      899.46     10.53 o 
  -4   1  13     2865.73     2952.81     27.91 o 
  -3   1  13      810.95      799.66     10.49 o 
  -2   1  13      611.39      633.47      9.97 o 
  -1   1  13      136.46      173.24      5.64 o 
   0   1  13     2122.11     2274.94     20.66 o 
   1   1  13      371.80      400.68      6.77 o 
   2   1  13     6424.08     6424.54     42.38 o 
   3   1  13      236.61      235.09      5.24 o 
   4   1  13     1616.99     1625.01     17.59 o 
   5   1  13      266.82      221.83      7.02 o 
   6   1  13      570.60      602.67     15.62 o 
   7   1  13     1303.93     1227.25     29.83 o 
   8   1  13     2571.54     2403.79     46.71 o 
   9   1  13       90.21       81.95     17.88 o 
  10   1  13       17.20       20.40      7.83 o 
  11   1  13        0.20        8.89      7.62 o 
  12   1  13      403.54      409.11     19.78 o 
  13   1  13       33.78       20.72      8.90 o 
  14   1  13      136.80      111.80     13.16 o 
  15   1  13       27.19       19.48      9.34 o 
  16   1  13      109.80       93.45     12.84 o 
  17   1  13       36.61       34.90     10.67 o 
 -25   2  13       17.71        2.12      9.15 o 
 -24   2  13       94.34      119.48     14.05 o 
 -23   2  13       43.57       50.25     11.06 o 
 -22   2  13      216.36      227.05     15.65 o 
 -21   2  13        6.49        8.42      4.59 o 
 -20   2  13       30.16       31.71      5.72 o 
 -19   2  13      340.18      357.89     10.16 o 
 -18   2  13      275.91      274.95      8.83 o 
 -17   2  13      105.61       88.98      5.77 o 
 -16   2  13       71.85       80.98      5.49 o 
 -15   2  13       29.72       22.83      3.96 o 
 -14   2  13      859.25      842.96     14.56 o 
 -13   2  13       78.02       77.18      5.10 o 
 -12   2  13     1269.98     1183.09     15.15 o 
 -11   2  13      505.35      473.01      9.43 o 
 -10   2  13     1458.47     1382.52     14.96 o 
  -9   2  13     3397.26     3316.60     30.16 o 
  -8   2  13      132.59      134.22      5.31 o 
  -7   2  13      394.03      336.73      6.40 o 
  -6   2  13      120.95      123.18      3.95 o 
  -5   2  13     1450.08     1569.29     15.88 o 
  -4   2  13      129.84      188.38      4.47 o 
  -3   2  13     3305.40     3228.79     32.64 o 
  -2   2  13      726.53      750.67     11.31 o 
  -1   2  13     7681.60     7728.50     63.90 o 
   0   2  13     2122.63     2300.37     21.11 o 
   1   2  13     3657.89     3892.34     32.31 o 
   2   2  13     2972.07     3014.75     28.15 o 
   3   2  13      165.51      159.11      6.31 o 
   4   2  13      175.47      152.01      8.08 o 
   5   2  13        6.03        1.32      2.72 o 
   6   2  13      456.63      440.08     13.61 o 
   7   2  13      806.54      750.25     24.19 o 
   8   2  13        0.64       -0.25      7.13 o 
   9   2  13      221.55      225.73     25.63 o 
  10   2  13       71.20       80.70     10.85 o 
  11   2  13      541.62      553.56     21.47 o 
  12   2  13      785.72      809.83     31.75 o 
  13   2  13      199.29      248.49     22.98 o 
  14   2  13      135.01      146.34     14.66 o 
  15   2  13      119.44      113.29     14.00 o 
  16   2  13        9.64        1.86      8.20 o 
 -25   3  13        0.68       -8.01     10.69 o 
 -24   3  13        0.75       -9.37      8.05 o 
 -23   3  13        0.47       -3.63      9.72 o 
 -22   3  13       79.79       82.94     11.76 o 
 -21   3  13       29.52       31.58      5.92 o 
 -20   3  13      170.80      170.54      9.42 o 
 -19   3  13       30.59       36.36      5.69 o 
 -18   3  13       77.50       71.48      7.19 o 
 -17   3  13       37.71       42.41      4.75 o 
 -16   3  13      308.86      310.24      8.95 o 
 -15   3  13      522.77      534.52     17.58 o 
 -14   3  13      359.05      357.32      9.15 o 
 -13   3  13      342.38      326.04      9.21 o 
 -12   3  13     1527.86     1498.59     20.17 o 
 -11   3  13       92.55       86.74      4.25 o 
 -10   3  13      217.07      226.67      5.96 o 
  -9   3  13     1611.40     1532.08     18.24 o 
  -8   3  13      238.45      204.65      5.45 o 
  -7   3  13     1110.25     1227.83     15.30 o 
  -6   3  13     4231.90     3905.04     36.52 o 
  -5   3  13       13.92       40.42      3.26 o 
  -4   3  13     1814.02     1850.70     21.46 o 
  -3   3  13       83.41       75.71      4.36 o 
  -2   3  13     6124.20     6468.42     54.75 o 
  -1   3  13      481.75      419.88      6.64 o 
   0   3  13       18.94       23.64      2.48 o 
   1   3  13      143.30      109.11      3.69 o 
   2   3  13       13.64        4.05      2.18 o 
   3   3  13      252.25      239.12     11.41 o 
   4   3  13       14.50        9.48      3.46 o 
   5   3  13       94.08       86.44      7.64 o 
   6   3  13       93.32       96.07      8.08 o 
   7   3  13     1387.54     1291.77     38.08 o 
   8   3  13       81.13       71.61      9.68 o 
   9   3  13      155.83      146.92     12.38 o 
  10   3  13      340.57      325.63     18.38 o 
  11   3  13        0.15        1.66      7.97 o 
  12   3  13       52.08       66.55     12.23 o 
  13   3  13       16.78       10.00      8.53 o 
  14   3  13       58.53       44.73     16.39 o 
  15   3  13       50.75       43.37     15.48 o 
  16   3  13        1.41       -2.09     12.84 o 
 -24   4  13      104.33       62.26     16.63 o 
 -23   4  13        2.95        3.21      7.69 o 
 -22   4  13        9.82       16.91      7.49 o 
 -21   4  13       63.35       63.77      6.81 o 
 -20   4  13      114.43      102.78      7.67 o 
 -19   4  13       44.98       55.33      6.29 o 
 -18   4  13       13.82       18.11      4.54 o 
 -17   4  13       39.68       26.73      4.61 o 
 -16   4  13       13.19       13.62      3.97 o 
 -15   4  13        0.86       -0.27      3.91 o 
 -14   4  13      343.69      369.92      9.31 o 
 -13   4  13      431.98      431.54      9.76 o 
 -12   4  13       34.53       34.55      4.15 o 
 -11   4  13      318.76      310.73      8.29 o 
 -10   4  13     1467.98     1383.83     16.37 o 
  -9   4  13      253.61      271.40      6.74 o 
  -8   4  13      535.00      556.91     10.00 o 
  -7   4  13      126.41      127.69      5.33 o 
  -6   4  13     1913.40     2004.24     20.40 o 
  -5   4  13      444.27      351.84      7.66 o 
  -4   4  13      360.61      382.68      7.07 o 
  -3   4  13      147.97      138.80      4.86 o 
  -2   4  13       13.87       19.39      2.72 o 
  -1   4  13     1302.41     1274.21     14.38 o 
   0   4  13     5193.87     5266.80     46.32 o 
   1   4  13       82.49       87.24      4.90 o 
   2   4  13      651.77      665.08      9.31 o 
   3   4  13      308.29      335.92     11.33 o 
   4   4  13      604.81      573.64     12.68 o 
   5   4  13       13.80       31.23      6.19 o 
   6   4  13       36.18       26.38      6.46 o 
   7   4  13       82.88       77.96      7.86 o 
   8   4  13       18.13       26.66      9.15 o 
   9   4  13      656.92      669.41     33.44 o 
  10   4  13       23.70       50.16     14.88 o 
  11   4  13      353.49      330.91     27.23 o 
  12   4  13       27.92        8.78     12.44 o 
  13   4  13      206.96      201.83     24.26 o 
  14   4  13       41.75       48.35     17.07 o 
  15   4  13       57.18       46.07     16.10 o 
  16   4  13      143.11      144.30     22.56 o 
 -24   5  13       17.81        2.88     14.42 o 
 -23   5  13       32.48       31.58     13.39 o 
 -22   5  13       19.43       32.87     11.36 o 
 -21   5  13        9.06        6.40      5.86 o 
 -20   5  13       71.30       71.17      8.26 o 
 -19   5  13      255.16      252.55     12.06 o 
 -18   5  13      130.92      138.81      9.77 o 
 -17   5  13       59.45       68.08      6.72 o 
 -16   5  13      176.14      176.41      7.80 o 
 -15   5  13       57.80       49.29      4.99 o 
 -14   5  13        1.87       -4.23      3.37 o 
 -13   5  13        6.75       -0.08      3.32 o 
 -12   5  13        7.04        9.75      3.56 o 
 -11   5  13      571.07      550.57     10.72 o 
 -10   5  13      138.59      141.57      6.19 o 
  -9   5  13      530.61      486.54      9.89 o 
  -8   5  13      285.77      302.18      7.88 o 
  -7   5  13      192.74      206.93      7.96 o 
  -6   5  13      185.88      189.50      6.41 o 
  -5   5  13        3.77        4.78      2.56 o 
  -4   5  13      239.55      217.87      5.95 o 
  -3   5  13      469.71      456.72      8.23 o 
  -2   5  13      382.92      376.59      7.59 o 
  -1   5  13     3632.63     3575.27     34.01 o 
   0   5  13       83.77       89.67      4.42 o 
   1   5  13        2.55        2.59      2.92 o 
   2   5  13       15.69       18.41      4.30 o 
   3   5  13      239.47      228.91     13.51 o 
   4   5  13       31.20       29.94      5.81 o 
   5   5  13     1419.46     1390.20     33.58 o 
   6   5  13      188.86      188.87     14.12 o 
   7   5  13      109.87      151.41     13.41 o 
   8   5  13        0.98        5.58      7.56 o 
   9   5  13       12.22       28.23     12.92 o 
  10   5  13       50.91       54.25     15.14 o 
  11   5  13       28.90       48.21     14.89 o 
  12   5  13       46.20        9.21     12.74 o 
  13   5  13      140.90      155.67     22.96 o 
  14   5  13       55.91       64.34     16.90 o 
  15   5  13       28.41       42.31     15.35 o 
 -23   6  13       43.19       47.88     12.17 o 
 -22   6  13        5.63        4.68      9.12 o 
 -21   6  13        7.18        4.28      8.78 o 
 -20   6  13      183.94      211.48     14.93 o 
 -19   6  13       14.01       11.42      6.38 o 
 -18   6  13      107.97       93.96      8.62 o 
 -17   6  13        1.03        1.92      4.97 o 
 -16   6  13      197.64      205.90      9.89 o 
 -15   6  13       66.78       71.89      6.81 o 
 -14   6  13       18.73       15.58      4.00 o 
 -13   6  13      591.39      588.59     13.76 o 
 -12   6  13       13.14       11.60      4.48 o 
 -11   6  13        2.89       -5.19      4.89 o 
 -10   6  13       53.73       59.81      6.41 o 
  -9   6  13      469.66      449.40     10.73 o 
  -8   6  13     1744.35     1699.32     21.30 o 
  -7   6  13        3.08        6.15      3.28 o 
  -6   6  13      442.07      456.56     10.90 o 
  -5   6  13       42.66       34.86      3.56 o 
  -4   6  13     1194.37     1148.62     14.18 o 
  -3   6  13      849.58      849.88     15.26 o 
  -2   6  13     3060.63     2988.75     52.03 o 
  -1   6  13     2237.16     2266.15     31.09 o 
   0   6  13     3293.34     3281.73     40.82 o 
   1   6  13       13.32       16.32      4.87 o 
   2   6  13      263.87      225.87     11.10 o 
   3   6  13      168.96      181.74     10.16 o 
   4   6  13       41.84       33.95      9.65 o 
   5   6  13        3.82       14.70      8.19 o 
   6   6  13        0.81       -1.68      7.21 o 
   7   6  13        1.41        0.02      7.84 o 
   8   6  13        0.05        1.94     11.11 o 
   9   6  13       66.47       38.68     12.71 o 
  10   6  13       33.10       28.10     13.92 o 
  11   6  13       21.43       35.62     15.36 o 
  12   6  13        3.53      -19.90      9.95 o 
  13   6  13        5.57      -18.72     10.80 o 
  14   6  13      113.20      114.85     20.90 o 
 -22   7  13       25.29       52.36     11.84 o 
 -21   7  13        0.12       -1.87      8.32 o 
 -20   7  13       18.73       31.70     13.87 o 
 -19   7  13       44.30       54.01      9.07 o 
 -18   7  13       31.59       36.53      7.98 o 
 -17   7  13       12.35       16.75      8.44 o 
 -16   7  13       90.92      107.08      8.93 o 
 -15   7  13      120.42      112.16      8.86 o 
 -14   7  13        1.78        5.30      5.33 o 
 -13   7  13        8.46        6.96      5.25 o 
 -12   7  13        2.55       -2.31      4.57 o 
 -11   7  13       29.32       27.65      5.13 o 
 -10   7  13      346.27      352.08     10.72 o 
  -9   7  13     1674.25     1626.90     26.74 o 
  -8   7  13       83.13       90.74      7.36 o 
  -7   7  13       46.26       72.40      6.68 o 
  -6   7  13     1771.92     1778.27     56.02 o 
  -5   7  13      180.32      199.40      8.38 o 
  -4   7  13      577.83      566.49     14.48 o 
  -3   7  13      101.64      113.87      7.88 o 
  -2   7  13      620.24      613.33     14.80 o 
  -1   7  13     1657.41     1707.87     26.57 o 
   0   7  13       54.55       61.08      6.60 o 
   1   7  13       10.99        7.22      4.72 o 
   2   7  13      231.13      229.80     11.96 o 
   3   7  13      202.35      193.75     11.18 o 
   4   7  13       32.69       17.30      9.03 o 
   5   7  13       40.60       39.24     10.01 o 
   6   7  13       63.65       62.49     10.93 o 
   7   7  13        7.56        4.69     15.67 o 
   8   7  13       60.15       65.06     11.33 o 
   9   7  13        7.22      -10.66      7.70 o 
  10   7  13       23.68       27.35     14.07 o 
  11   7  13       68.92       45.63     16.13 o 
  12   7  13        3.05       12.93     13.61 o 
  13   7  13        4.47        5.77     12.51 o 
 -20   8  13        0.94       11.37      9.62 o 
 -19   8  13       22.91       16.85     10.05 o 
 -18   8  13        3.73       -7.92      8.16 o 
 -17   8  13       10.22       14.57      6.96 o 
 -16   8  13       12.99       29.99      9.57 o 
 -15   8  13       16.14       23.49      6.51 o 
 -14   8  13       95.79       85.00      8.40 o 
 -13   8  13        9.39       17.63      5.78 o 
 -12   8  13      354.69      354.87     14.15 o 
 -11   8  13      210.73      207.43     10.98 o 
 -10   8  13       24.84       19.30     11.61 o 
  -9   8  13        1.81       17.95      6.58 o 
  -8   8  13       31.98       29.01      7.27 o 
  -7   8  13      279.06      289.93     14.04 o 
  -6   8  13        1.13       -4.65      5.44 o 
  -5   8  13      772.86      735.50     24.44 o 
  -4   8  13      173.26      188.95     12.14 o 
  -3   8  13      826.38      864.34     21.84 o 
  -2   8  13      283.16      290.19     13.53 o 
  -1   8  13      154.47      151.71      9.13 o 
   0   8  13        1.95        3.81      5.17 o 
   1   8  13        3.56        7.65     10.83 o 
   2   8  13       12.27        2.76      6.03 o 
   3   8  13        1.73        1.59      5.82 o 
   4   8  13       52.96       37.93      7.66 o 
   5   8  13       46.36       36.84     13.42 o 
   6   8  13      521.33      563.46     23.98 o 
   7   8  13      101.77      102.61     13.96 o 
   8   8  13       21.46        7.05     10.23 o 
   9   8  13       85.23       99.77     13.58 o 
  10   8  13        7.01      -11.14      8.90 o 
  11   8  13        0.02        8.98     13.44 o 
 -18   9  13        0.23        8.55      9.56 o 
 -17   9  13       25.00        4.51     17.72 o 
 -16   9  13        7.91        7.17      8.54 o 
 -15   9  13       57.14       40.15     17.35 o 
 -14   9  13       42.02       45.10     12.01 o 
 -13   9  13      265.97      300.48     15.68 o 
 -12   9  13       37.01       35.13      8.47 o 
 -11   9  13       57.66       65.20      9.75 o 
 -10   9  13      124.82      100.33     10.52 o 
  -9   9  13        8.19        4.97      6.93 o 
  -8   9  13      958.54     1040.20     26.49 o 
  -7   9  13      441.93      460.02     18.75 o 
  -6   9  13       39.22       43.09     13.39 o 
  -5   9  13      202.14      190.41     19.98 o 
  -4   9  13        1.17        3.86      6.53 o 
  -3   9  13      895.33      879.97     23.35 o 
  -2   9  13       63.39       76.71      9.13 o 
  -1   9  13      281.04      295.81     14.34 o 
   0   9  13        4.28        6.76      5.98 o 
   1   9  13       40.69       51.69     10.40 o 
   2   9  13       61.14       60.76     10.71 o 
   3   9  13       21.44       10.90      6.84 o 
   4   9  13       90.71       99.07     10.04 o 
   5   9  13      155.50      180.21     16.61 o 
   6   9  13      230.16      290.75     40.45 o 
   7   9  13       25.33       15.40     10.10 o 
   8   9  13        1.57       -6.84      8.78 o 
   9   9  13        9.13       15.70     10.08 o 
  10   9  13       60.13       71.05     13.34 o 
 -16  10  13       12.78       22.15     17.28 o 
 -15  10  13        4.12       12.58     14.44 o 
 -14  10  13        2.55        9.41     10.47 o 
 -13  10  13        1.29        1.05      9.21 o 
 -12  10  13       94.18       97.87     14.52 o 
 -11  10  13      211.78      167.50     67.49 o 
 -10  10  13        8.18       12.87     10.32 o 
  -9  10  13        1.00        6.34      9.37 o 
  -8  10  13       30.74       34.96     15.39 o 
  -7  10  13        0.75        5.52      7.29 o 
  -6  10  13       73.05       76.23     10.30 o 
  -5  10  13        4.92       13.88      7.75 o 
  -4  10  13      169.69      172.20     23.48 o 
  -3  10  13        0.09       -0.90      6.60 o 
  -2  10  13       32.76       35.69     12.22 o 
  -1  10  13       90.85      105.86     11.33 o 
   0  10  13      140.97      127.22     15.02 o 
   1  10  13      370.23      347.05     25.75 o 
   2  10  13       50.46       48.70     11.57 o 
   3  10  13       25.66       25.17     10.26 o 
   4  10  13        2.82        3.72      8.98 o 
   5  10  13        0.51      -18.56     15.31 o 
   6  10  13       38.47       24.76     19.21 o 
   7  10  13        0.50       -2.71     16.43 o 
 -13  11  13        3.02        7.95     18.23 o 
 -12  11  13        2.13        2.30     24.00 o 
 -11  11  13        0.01       25.61     10.06 o 
 -10  11  13        6.37       14.96     11.35 o 
  -9  11  13       75.72       84.56     14.96 o 
  -8  11  13       11.21       25.03     26.14 o 
  -7  11  13       93.07      105.38     16.81 o 
  -6  11  13      105.16      123.68     24.27 o 
  -5  11  13       21.08       30.25     12.14 o 
  -4  11  13       14.98       15.64      8.75 o 
  -3  11  13      150.73      180.12     30.10 o 
  -2  11  13       28.17       35.69     11.77 o 
  -1  11  13      233.89      213.44     29.17 o 
   0  11  13       11.90       38.68     18.44 o 
   1  11  13        0.66        7.03     17.88 o 
   2  11  13        3.04       13.91     17.48 o 
   3  11  13      124.73      117.58     24.86 o 
   4  11  13       19.70        2.32     17.70 o 
  -7  12  13        5.85       16.00     13.76 o 
  -6  12  13       14.46       22.07     13.23 o 
  -5  12  13        7.57        7.03     20.32 o 
  -4  12  13      107.90      157.67     27.87 o 
  -3  12  13        1.77        1.18     14.15 o 
  -2  12  13       11.53        2.73     17.49 o 
 -26   0  14      333.55      378.17     30.86 o 
 -25   0  14        0.72       -9.14     11.73 o 
 -24   0  14        1.55       14.30     12.89 o 
 -23   0  14      151.47      188.10     23.14 o 
 -22   0  14       75.27       74.06     17.40 o 
 -21   0  14     1754.89     1777.86     28.87 o 
 -20   0  14       28.21       40.98      7.94 o 
 -19   0  14     1463.99     1383.85     27.75 o 
 -18   0  14      283.11      269.70     12.42 o 
 -17   0  14        3.91        2.21      4.84 o 
 -16   0  14     3175.02     3081.18     45.56 o 
 -15   0  14      158.71      161.84      9.47 o 
 -14   0  14     3733.47     3530.12     49.25 o 
 -13   0  14      595.15      580.37     13.22 o 
 -12   0  14       26.70       29.76      3.87 o 
 -11   0  14     7924.38     7584.35    146.44 o 
 -10   0  14      375.48      386.17     11.41 o 
  -9   0  14      191.19      294.73      7.27 o 
  -8   0  14      900.73      973.39     14.58 o 
  -7   0  14     6728.92     6527.65     65.79 o 
  -6   0  14     7359.76     7262.01    106.87 o 
  -5   0  14      847.64      740.94     19.75 o 
  -4   0  14     3360.79     2854.31     36.45 o 
  -3   0  14      538.41      728.92     11.24 o 
  -2   0  14     1281.28     1256.56     16.82 o 
  -1   0  14      621.93      716.98      9.79 o 
   0   0  14     6709.42     6876.14     63.96 o 
   1   0  14      357.05      343.94      7.15 o 
   2   0  14     3004.44     2926.78     30.41 o 
   3   0  14     1733.35     1621.24     28.03 o 
   4   0  14      621.01      577.95     13.37 o 
   5   0  14      408.37      362.90     20.31 o 
   6   0  14      236.04      221.93     20.38 o 
   7   0  14      706.12      672.26     31.50 o 
   8   0  14      625.81      656.35     30.89 o 
   9   0  14     1003.38      944.67     38.96 o 
  10   0  14      205.84      192.92     21.03 o 
  11   0  14     1103.35     1096.70     42.97 o 
  12   0  14       25.20        5.54     12.68 o 
  13   0  14      140.84      147.22     20.87 o 
  14   0  14      197.11      221.48     24.65 o 
  15   0  14        1.35      -11.25     11.33 o 
  16   0  14      141.51      143.60     21.33 o 
 -26   1  14       37.70       29.03     12.38 o 
 -25   1  14       98.14      119.23     14.36 o 
 -24   1  14       15.87        8.53      9.13 o 
 -23   1  14       86.88       65.77     27.19 o 
 -22   1  14       29.90       32.77      6.00 o 
 -21   1  14      528.74      582.43     13.14 o 
 -20   1  14       15.46       20.73      4.56 o 
 -19   1  14       35.09       41.00      4.82 o 
 -18   1  14      353.00      363.52      9.88 o 
 -17   1  14       81.71       73.19      5.36 o 
 -16   1  14      941.21      860.65     15.35 o 
 -15   1  14      734.82      768.37     14.19 o 
 -14   1  14      433.28      384.21      9.83 o 
 -13   1  14     3034.39     2847.36     29.93 o 
 -12   1  14      324.15      335.17      7.10 o 
 -11   1  14      884.74      917.97     16.67 o 
 -10   1  14      479.82      483.76      7.82 o 
  -9   1  14      332.77      334.30      7.77 o 
  -8   1  14     4085.24     3838.70     45.94 o 
  -7   1  14      238.06      270.58      5.71 o 
  -6   1  14     1117.96     1247.11     20.83 o 
  -5   1  14     1170.30     1267.39     13.68 o 
  -4   1  14      405.98      407.74      7.24 o 
  -3   1  14      224.64      207.45      5.21 o 
  -2   1  14       67.57       46.64      3.45 o 
  -1   1  14     2248.19     2306.12     22.86 o 
   0   1  14     6055.13     6137.37     48.19 o 
   1   1  14      944.78      862.22      9.82 o 
   2   1  14     2083.62     2281.39     18.58 o 
   3   1  14     3095.63     3055.24     24.77 o 
   4   1  14     1468.03     1521.46     19.85 o 
   5   1  14       47.06       43.55      5.50 o 
   6   1  14     1462.35     1405.00     32.36 o 
   7   1  14      207.29      163.06     13.12 o 
   8   1  14     1290.31     1288.60     48.72 o 
   9   1  14      464.78      449.27     18.69 o 
  10   1  14       51.05       59.18     10.03 o 
  11   1  14      119.17      111.85     18.57 o 
  12   1  14       90.56       80.97     12.33 o 
  13   1  14        1.80       -0.51      8.17 o 
  14   1  14      117.65       97.63     13.03 o 
  15   1  14       28.73       39.26     18.69 o 
  16   1  14        2.80       -1.91      8.63 o 
 -25   2  14       73.17       81.85     13.26 o 
 -24   2  14       47.69       66.26     11.66 o 
 -23   2  14       15.17       18.88     12.74 o 
 -22   2  14      245.27      239.16      9.47 o 
 -21   2  14       77.39       80.71      6.61 o 
 -20   2  14      651.12      688.24     14.15 o 
 -19   2  14      106.17      105.50      6.90 o 
 -18   2  14       21.31       18.60      4.61 o 
 -17   2  14       52.06       54.78      5.05 o 
 -16   2  14       11.63        9.41      3.67 o 
 -15   2  14     2187.56     2100.71     26.55 o 
 -14   2  14      102.26      108.90      6.60 o 
 -13   2  14     2332.73     2274.26     27.38 o 
 -12   2  14      239.67      231.42      6.62 o 
 -11   2  14      345.52      352.13      7.14 o 
 -10   2  14     2072.89     2135.65     21.79 o 
  -9   2  14     1552.67     1461.06     17.47 o 
  -8   2  14      526.20      515.03      8.32 o 
  -7   2  14        2.11        6.61      2.07 o 
  -6   2  14        5.71        2.24      1.81 o 
  -5   2  14      130.12      141.26      4.10 o 
  -4   2  14     1847.35     1776.66     17.49 o 
  -3   2  14      583.83      592.36     11.46 o 
  -2   2  14       44.53       62.96      3.85 o 
  -1   2  14     1125.02     1268.60     15.03 o 
   0   2  14      415.08      385.57      7.11 o 
   1   2  14      719.36      653.34      9.27 o 
   2   2  14      297.57      322.22      7.17 o 
   3   2  14      581.95      550.34     11.29 o 
   4   2  14        0.37        3.61      4.39 o 
   5   2  14        0.40       -3.41      4.63 o 
   6   2  14      363.77      358.15     16.23 o 
   7   2  14      686.18      688.97     22.33 o 
   8   2  14      128.05      131.84     16.34 o 
   9   2  14        8.39        2.91      7.59 o 
  10   2  14      181.28      154.01     13.66 o 
  11   2  14        0.38       -1.54      8.68 o 
  12   2  14       38.70       25.24      9.53 o 
  13   2  14      300.88      286.80     18.42 o 
  14   2  14        0.01       -1.14     12.31 o 
  15   2  14        5.52       -4.67      8.50 o 
  16   2  14        4.77      -11.73      7.95 o 
 -25   3  14       41.08       40.13     11.22 o 
 -24   3  14       16.30       14.09      9.29 o 
 -23   3  14       13.87       14.31      6.19 o 
 -22   3  14      209.59      235.84     10.73 o 
 -21   3  14      276.46      300.58     11.08 o 
 -20   3  14       53.42       54.41      6.43 o 
 -19   3  14       46.07       40.36      5.27 o 
 -18   3  14      315.09      291.22      9.24 o 
 -17   3  14      102.28      116.08      6.71 o 
 -16   3  14       33.66       29.19      4.84 o 
 -15   3  14       72.44       55.36      5.05 o 
 -14   3  14     2676.95     2494.95     27.51 o 
 -13   3  14      586.50      538.19     10.88 o 
 -12   3  14     1864.08     1822.60     23.28 o 
 -11   3  14        0.38       -0.12      2.70 o 
 -10   3  14      578.03      612.76      9.85 o 
  -9   3  14      495.01      443.96      8.13 o 
  -8   3  14      616.88      588.74      9.81 o 
  -7   3  14     1357.39     1371.54     15.30 o 
  -6   3  14      456.01      443.15      9.68 o 
  -5   3  14       95.38       99.02      4.59 o 
  -4   3  14      325.78      317.74      7.63 o 
  -3   3  14       52.46       48.55      3.79 o 
  -2   3  14     1915.10     1915.03     20.45 o 
  -1   3  14     4588.74     4405.25     36.79 o 
   0   3  14      187.79      210.32      4.94 o 
   1   3  14       10.91        5.57      2.32 o 
   2   3  14     4585.27     4437.77     36.63 o 
   3   3  14       79.19       68.60      5.31 o 
   4   3  14      165.89      172.08      9.70 o 
   5   3  14      426.66      424.83     13.51 o 
   6   3  14        5.44        5.87      5.24 o 
   7   3  14     1299.85     1316.38     31.51 o 
   8   3  14      141.08      135.34     12.08 o 
   9   3  14       21.56       16.05      7.64 o 
  10   3  14      198.19      187.76     20.33 o 
  11   3  14        3.23       14.61      8.03 o 
  12   3  14       20.69       28.06     10.34 o 
  13   3  14        8.73       16.67     13.75 o 
  14   3  14        4.37       -1.70     13.10 o 
  15   3  14       11.26       37.87     15.45 o 
 -24   4  14       35.28       21.32     14.42 o 
 -23   4  14       55.93       37.88      8.98 o 
 -22   4  14       95.73       99.68     16.70 o 
 -21   4  14        1.10        5.28      4.96 o 
 -20   4  14       24.97       27.11      5.68 o 
 -19   4  14        0.71        3.30      4.50 o 
 -18   4  14      135.53      168.38      8.07 o 
 -17   4  14      108.02      118.14      8.50 o 
 -16   4  14      770.39      750.77     13.74 o 
 -15   4  14       23.01       18.16      4.60 o 
 -14   4  14      460.02      479.00     10.75 o 
 -13   4  14      823.25      817.26     14.65 o 
 -12   4  14      481.59      470.79     10.02 o 
 -11   4  14     2685.86     2564.79     27.50 o 
 -10   4  14     1552.49     1461.25     18.33 o 
  -9   4  14       46.89       53.11      4.26 o 
  -8   4  14        3.91        2.63      2.51 o 
  -7   4  14      656.17      683.63     10.41 o 
  -6   4  14        3.76        8.10      2.54 o 
  -5   4  14     1383.66     1341.06     16.39 o 
  -4   4  14     1231.93     1324.05     15.00 o 
  -3   4  14     1306.75     1262.44     14.46 o 
  -2   4  14       19.54       15.50      2.86 o 
  -1   4  14      588.48      634.79      9.68 o 
   0   4  14      714.89      667.83      9.94 o 
   1   4  14       39.04       36.44      3.26 o 
   2   4  14       35.17       34.02      3.45 o 
   3   4  14       30.62       46.97      6.32 o 
   4   4  14      551.58      538.95     12.34 o 
   5   4  14     1092.57     1127.06     32.74 o 
   6   4  14      465.16      436.69     14.41 o 
   7   4  14       48.04       75.69     11.38 o 
   8   4  14       53.20       35.19     12.92 o 
   9   4  14      252.19      200.63     22.00 o 
  10   4  14        0.12       -5.98     11.34 o 
  11   4  14       96.47       74.04     17.64 o 
  12   4  14      420.93      474.98     31.06 o 
  13   4  14      244.53      243.14     26.14 o 
  14   4  14        0.91      -13.92     11.84 o 
  15   4  14        2.89       -2.15     11.72 o 
 -24   5  14       48.50       24.56     35.85 o 
 -23   5  14       59.70       49.78     25.00 o 
 -22   5  14       85.92       90.38     13.42 o 
 -21   5  14       41.94       42.25      7.31 o 
 -20   5  14       34.18       36.66      7.14 o 
 -19   5  14        6.86       16.83      6.10 o 
 -18   5  14      116.68      120.93     10.06 o 
 -17   5  14      556.79      560.42     13.94 o 
 -16   5  14      229.29      207.25      8.40 o 
 -15   5  14       14.47       18.59      4.25 o 
 -14   5  14      438.87      447.28     11.17 o 
 -13   5  14       93.56       83.12      5.61 o 
 -12   5  14        9.96       12.22      3.68 o 
 -11   5  14      192.49      174.24      6.85 o 
 -10   5  14      176.85      140.13      6.31 o 
  -9   5  14       22.35       28.06      4.36 o 
  -8   5  14     4609.57     4435.56     41.83 o 
  -7   5  14      667.43      626.34     18.65 o 
  -6   5  14      196.01      193.97      6.62 o 
  -5   5  14      362.43      356.21      7.56 o 
  -4   5  14       66.35       81.86      4.42 o 
  -3   5  14     4628.61     4479.67     38.18 o 
  -2   5  14     1795.13     1752.12     22.14 o 
  -1   5  14     1819.29     1788.97     21.21 o 
   0   5  14     1111.51     1065.30     13.34 o 
   1   5  14      801.08      799.71     11.15 o 
   2   5  14       34.59       34.43      5.91 o 
   3   5  14       58.47       68.16      7.13 o 
   4   5  14      517.69      481.38     14.63 o 
   5   5  14      385.09      349.95     16.85 o 
   6   5  14       17.86       12.57      8.01 o 
   7   5  14       61.85       49.62      9.80 o 
   8   5  14      428.97      375.97     18.60 o 
   9   5  14       38.10       33.68     13.54 o 
  10   5  14       40.02       50.88     14.73 o 
  11   5  14      124.51      113.75     19.77 o 
  12   5  14      413.44      402.75     29.78 o 
  13   5  14       14.75       -9.11     12.60 o 
  14   5  14        9.36       -1.61     11.82 o 
 -23   6  14       26.73       25.08     10.46 o 
 -22   6  14       48.96       42.41     13.33 o 
 -21   6  14        0.03        4.71      6.98 o 
 -20   6  14       24.67       23.64      7.43 o 
 -19   6  14        2.28        2.99      5.70 o 
 -18   6  14       14.64       15.12      6.65 o 
 -17   6  14       91.37       99.50      8.09 o 
 -16   6  14        0.40       13.38      5.20 o 
 -15   6  14        7.60       21.47      6.23 o 
 -14   6  14      777.09      729.34     20.41 o 
 -13   6  14      162.75      187.84      9.17 o 
 -12   6  14        3.32        1.65      4.07 o 
 -11   6  14       60.56       56.82      4.88 o 
 -10   6  14       10.26       15.74      5.28 o 
  -9   6  14       75.50       87.50      5.64 o 
  -8   6  14        7.62       22.65      4.69 o 
  -7   6  14     1530.54     1475.87     18.49 o 
  -6   6  14      129.49      144.00      5.81 o 
  -5   6  14      564.56      616.86     10.24 o 
  -4   6  14      346.18      341.82      7.71 o 
  -3   6  14      329.36      326.96      8.83 o 
  -2   6  14      243.63      256.55      9.06 o 
  -1   6  14     1430.54     1405.40     22.83 o 
   0   6  14     1146.27     1133.27     20.13 o 
   1   6  14     3212.11     3059.52     38.88 o 
   2   6  14       12.02        6.84      5.23 o 
   3   6  14      334.07      359.55     13.20 o 
   4   6  14       28.80       23.79      6.05 o 
   5   6  14      241.63      238.75     16.19 o 
   6   6  14     1241.93     1214.13     33.12 o 
   7   6  14       16.20       14.60      9.04 o 
   8   6  14       65.70       65.52     19.19 o 
   9   6  14       64.20       55.01     16.95 o 
  10   6  14      127.37      112.75     19.10 o 
  11   6  14      186.70      176.21     23.58 o 
  12   6  14       38.17       27.50     14.15 o 
  13   6  14      200.05      173.73     23.52 o 
 -22   7  14       82.82      106.31     14.84 o 
 -21   7  14       31.39       29.17     10.54 o 
 -20   7  14       11.90        1.41      9.30 o 
 -19   7  14      168.92      156.65     12.61 o 
 -18   7  14        2.36        0.13      7.31 o 
 -17   7  14      130.56      161.21     12.24 o 
 -16   7  14       99.09       97.99      8.69 o 
 -15   7  14      188.14      191.68     10.94 o 
 -14   7  14        0.20       -8.37      5.39 o 
 -13   7  14       14.19       10.74      6.99 o 
 -12   7  14       56.66       44.32      5.68 o 
 -11   7  14        3.63        4.64      4.55 o 
 -10   7  14       16.90        9.80      3.97 o 
  -9   7  14     2368.35     2421.98     31.20 o 
  -8   7  14       27.99       33.39      5.34 o 
  -7   7  14      998.76     1051.52     18.04 o 
  -6   7  14      665.06      684.54     15.39 o 
  -5   7  14        9.65        7.40      4.19 o 
  -4   7  14      826.35      812.42     17.14 o 
  -3   7  14      316.84      307.49     11.00 o 
  -2   7  14      116.44      116.53      8.00 o 
  -1   7  14     1102.15     1112.48     22.65 o 
   0   7  14      477.20      446.25     12.84 o 
   1   7  14      219.31      199.43     11.12 o 
   2   7  14      194.70      217.32     12.04 o 
   3   7  14      564.81      554.55     17.10 o 
   4   7  14       37.30       33.98     16.43 o 
   5   7  14       13.11       20.02      9.34 o 
   6   7  14        9.89      -11.73     10.83 o 
   7   7  14        0.73       10.34      8.61 o 
   8   7  14      143.32      125.68     14.32 o 
   9   7  14      101.58       75.94     13.01 o 
  10   7  14      166.46      207.29     23.93 o 
  11   7  14      214.49      189.19     23.70 o 
  12   7  14       43.94       25.55     14.12 o 
 -20   8  14        2.16        8.82      9.65 o 
 -19   8  14       51.19       34.23     13.21 o 
 -18   8  14        0.55       -3.37      7.70 o 
 -17   8  14       32.51       29.82     12.57 o 
 -16   8  14        5.69        7.85      5.70 o 
 -15   8  14       12.08       17.00      7.98 o 
 -14   8  14       85.61      103.86      9.01 o 
 -13   8  14      151.02      157.02     10.25 o 
 -12   8  14        0.18        2.31      5.36 o 
 -11   8  14      250.31      254.50     17.93 o 
 -10   8  14      437.48      456.14     17.13 o 
  -9   8  14        2.37       12.98      6.62 o 
  -8   8  14       10.32       29.11      7.56 o 
  -7   8  14      134.33      122.14     13.82 o 
  -6   8  14      167.09      183.30     14.54 o 
  -5   8  14       28.71       22.67      6.86 o 
  -4   8  14      418.84      417.44     15.75 o 
  -3   8  14      205.37      224.57     12.22 o 
  -2   8  14        1.68       -4.18      4.60 o 
  -1   8  14     1006.52     1006.05     30.74 o 
   0   8  14       37.25       32.02      6.03 o 
   1   8  14      127.80      141.72     11.09 o 
   2   8  14       21.40       18.09      8.22 o 
   3   8  14        6.56       -1.72      7.50 o 
   4   8  14      578.28      562.84     39.62 o 
   5   8  14      900.01      917.04     30.18 o 
   6   8  14       11.75       12.68     19.95 o 
   7   8  14        0.06        7.42      9.41 o 
   8   8  14        4.80        9.50      9.92 o 
   9   8  14       21.59       24.30     19.46 o 
  10   8  14       39.10       60.29     17.00 o 
  11   8  14        0.06       -4.36     11.80 o 
 -18   9  14        3.89       -3.73      8.85 o 
 -17   9  14       16.98       14.90      9.48 o 
 -16   9  14        2.71        4.59     14.60 o 
 -15   9  14        1.95        5.10     13.23 o 
 -14   9  14       18.14        9.44     10.33 o 
 -13   9  14       33.13       14.51     10.24 o 
 -12   9  14       17.91        8.62     14.59 o 
 -11   9  14       41.77       44.81     11.16 o 
 -10   9  14      224.59      240.92     14.91 o 
  -9   9  14      124.90      138.28     16.37 o 
  -8   9  14        9.18       18.03      7.52 o 
  -7   9  14      119.36      124.43     11.72 o 
  -6   9  14      479.02      478.86     21.41 o 
  -5   9  14       69.66       54.08      8.69 o 
  -4   9  14      102.69       91.05     10.02 o 
  -3   9  14       37.37       38.19      7.69 o 
  -2   9  14       60.47       63.24      8.92 o 
  -1   9  14      128.23      145.97     11.61 o 
   0   9  14      170.93      163.24     15.43 o 
   1   9  14       26.81       21.28     12.41 o 
   2   9  14       40.15       26.83      9.28 o 
   3   9  14       45.94       22.05      7.55 o 
   4   9  14        2.94        9.53      9.14 o 
   5   9  14       10.51        3.24      9.79 o 
   6   9  14       34.56       37.92     11.70 o 
   7   9  14      108.79      112.35     19.36 o 
   8   9  14        5.42       11.67     10.29 o 
   9   9  14       19.13       16.29     10.00 o 
 -16  10  14       86.38       86.80     21.87 o 
 -15  10  14       38.05       48.85     19.06 o 
 -14  10  14      108.36      148.27     16.78 o 
 -13  10  14       24.64       37.55     12.05 o 
 -12  10  14       52.36       40.49     24.40 o 
 -11  10  14       25.14       25.62     10.31 o 
 -10  10  14       65.85       76.63     13.90 o 
  -9  10  14        0.01        8.04      9.27 o 
  -8  10  14       18.57       28.22     10.92 o 
  -7  10  14       57.56       41.87     12.28 o 
  -6  10  14      180.89      219.07     19.21 o 
  -5  10  14      154.63      182.27     28.95 o 
  -4  10  14       13.00       16.90      7.55 o 
  -3  10  14       34.06       41.27      8.70 o 
  -2  10  14      716.26      740.36     22.58 o 
  -1  10  14        0.94       17.37     10.40 o 
   0  10  14        8.43        1.38      9.16 o 
   1  10  14        0.02       -8.09      8.67 o 
   2  10  14       43.70       50.33     11.90 o 
   3  10  14        4.82       -5.52      8.37 o 
   4  10  14      174.57      163.24     26.38 o 
   5  10  14        3.04        9.69     17.25 o 
   6  10  14      104.56       64.26     21.52 o 
 -13  11  14        8.60       -1.92     10.05 o 
 -12  11  14        2.73       29.21      8.82 o 
 -11  11  14       24.54       22.79     12.11 o 
 -10  11  14       14.75       13.50     11.04 o 
  -9  11  14      201.88      224.02     20.59 o 
  -8  11  14       26.03       18.16     20.71 o 
  -7  11  14        9.03       20.53     11.79 o 
  -6  11  14       94.42      128.94     16.96 o 
  -5  11  14      110.32      135.05     16.76 o 
  -4  11  14        5.06        5.87      9.94 o 
  -3  11  14       26.72       25.72     18.73 o 
  -2  11  14       64.20       75.01     21.47 o 
  -1  11  14        9.94      -14.02     14.71 o 
   0  11  14       52.36       56.38     20.09 o 
   1  11  14       15.23       35.32     18.87 o 
   2  11  14       24.81        9.04     18.48 o 
   3  11  14       53.92       48.18     20.55 o 
 -26   1  15       57.08       85.56     14.05 o 
 -25   1  15        1.29       -1.74      8.99 o 
 -24   1  15      396.50      394.72     20.71 o 
 -23   1  15       23.55       24.39      7.63 o 
 -22   1  15       61.51       60.50      6.23 o 
 -21   1  15      717.03      745.02     13.58 o 
 -20   1  15        0.11        1.01      4.10 o 
 -19   1  15      250.98      239.42      8.91 o 
 -18   1  15      213.67      231.44      8.36 o 
 -17   1  15       94.86       85.23      5.89 o 
 -16   1  15      109.83      108.78      6.76 o 
 -15   1  15      441.32      408.08     10.61 o 
 -14   1  15       32.46       21.85      4.16 o 
 -13   1  15       83.17      110.04      6.32 o 
 -12   1  15      179.79      177.66      6.45 o 
 -11   1  15        2.71        4.25      2.23 o 
 -10   1  15      221.35      210.31      6.63 o 
  -9   1  15        2.83        8.58      2.18 o 
  -8   1  15      739.42      706.57      9.95 o 
  -7   1  15     1571.97     1384.32     15.23 o 
  -6   1  15     3821.13     3669.98     32.18 o 
  -5   1  15        0.55        1.81      2.09 o 
  -4   1  15       84.79       97.66      4.15 o 
  -3   1  15      940.88      937.91     12.18 o 
  -2   1  15     1160.38     1197.47     15.82 o 
  -1   1  15      151.75      160.11      5.42 o 
   0   1  15     2800.14     2842.07     23.55 o 
   1   1  15       57.06       52.63      2.91 o 
   2   1  15     2191.94     1965.44     16.78 o 
   3   1  15       47.40       57.48      3.74 o 
   4   1  15       95.90      105.22      6.69 o 
   5   1  15     4923.86     4799.92     77.65 o 
   6   1  15       56.00       54.68      9.83 o 
   7   1  15      795.10      770.43     38.86 o 
   8   1  15       38.67       27.69     13.90 o 
   9   1  15        2.70       -7.14      7.08 o 
  10   1  15        0.89      -12.92      9.17 o 
  11   1  15       47.30       37.09      9.68 o 
  12   1  15        0.57      -14.42      7.21 o 
  13   1  15        6.30      -13.01     11.91 o 
  14   1  15      180.86      182.95     16.52 o 
  15   1  15        5.51        9.45      9.28 o 
 -25   2  15      332.17      386.68     21.17 o 
 -24   2  15       18.30       27.12     10.08 o 
 -23   2  15        3.58        7.55      5.25 o 
 -22   2  15        1.08        3.15      4.65 o 
 -21   2  15       24.38       33.15      5.64 o 
 -20   2  15       14.82       15.53      4.88 o 
 -19   2  15       37.77       26.30      4.99 o 
 -18   2  15      375.76      381.51     10.12 o 
 -17   2  15      303.83      292.26      8.89 o 
 -16   2  15      982.90      938.98     16.53 o 
 -15   2  15      264.03      266.32      9.15 o 
 -14   2  15      170.96      187.69      8.09 o 
 -13   2  15      493.86      419.92     10.81 o 
 -12   2  15       53.12       37.73      5.23 o 
 -11   2  15      710.76      702.90     12.27 o 
 -10   2  15       54.37       50.12      3.59 o 
  -9   2  15      825.04      799.53     11.21 o 
  -8   2  15      195.63      198.18      5.36 o 
  -7   2  15     5606.92     5649.68     47.25 o 
  -6   2  15     1003.01      906.51     11.33 o 
  -5   2  15     1609.17     1484.02     15.70 o 
  -4   2  15     1174.55     1024.34     13.42 o 
  -3   2  15     3142.65     3054.38     32.04 o 
  -2   2  15     2539.88     2523.38     25.24 o 
  -1   2  15     2711.75     2691.07     26.52 o 
   0   2  15      207.64      221.44      6.02 o 
   1   2  15     6441.51     6481.15     51.31 o 
   2   2  15      269.23      278.89      6.86 o 
   3   2  15      171.17      181.86      7.05 o 
   4   2  15      330.32      314.69     11.93 o 
   5   2  15      396.12      386.39     15.51 o 
   6   2  15      795.21      766.69     22.92 o 
   7   2  15       50.55       50.91      9.12 o 
   8   2  15        2.23       -6.40      6.84 o 
   9   2  15       19.88       23.03     11.89 o 
  10   2  15      266.90      292.05     17.86 o 
  11   2  15       64.39       65.79     15.03 o 
  12   2  15      104.43       78.66     12.33 o 
  13   2  15       38.25        9.21      9.19 o 
  14   2  15       17.86       14.93     10.23 o 
  15   2  15        8.98        3.99     15.08 o 
 -25   3  15        3.14        2.54     11.64 o 
 -24   3  15       53.55       79.16     12.35 o 
 -23   3  15       41.77       46.97      7.54 o 
 -22   3  15      322.76      358.97     14.88 o 
 -21   3  15        0.19       19.65      8.65 o 
 -20   3  15        0.02       -4.39      4.18 o 
 -19   3  15      240.47      261.10      9.11 o 
 -18   3  15      183.70      198.86      8.58 o 
 -17   3  15      429.06      417.48     10.43 o 
 -16   3  15       67.62       55.13      5.22 o 
 -15   3  15       33.79       22.68      4.34 o 
 -14   3  15      435.06      424.03     14.44 o 
 -13   3  15     1291.44     1253.34     18.83 o 
 -12   3  15     1067.88     1016.33     16.27 o 
 -11   3  15       15.62       12.25      3.61 o 
 -10   3  15     1147.17     1091.18     14.96 o 
  -9   3  15      736.15      724.99     11.51 o 
  -8   3  15      920.68      843.28     11.49 o 
  -7   3  15     2164.62     1985.88     20.24 o 
  -6   3  15      198.71      195.97      5.08 o 
  -5   3  15      123.77      113.70      4.21 o 
  -4   3  15     3112.97     3083.72     32.71 o 
  -3   3  15     1224.72     1234.53     15.43 o 
  -2   3  15      423.32      386.07      8.22 o 
  -1   3  15      763.99      861.34     10.91 o 
   0   3  15      992.79     1023.81     12.67 o 
   1   3  15      139.46      135.02      5.53 o 
   2   3  15     2163.04     2117.75     22.21 o 
   3   3  15     1375.01     1299.84     19.93 o 
   4   3  15       72.35       76.98      7.65 o 
   5   3  15       48.52       48.09      6.65 o 
   6   3  15       40.00       26.79      6.18 o 
   7   3  15        8.41        6.40      8.13 o 
   8   3  15      262.07      213.85     14.80 o 
   9   3  15      300.31      310.64     16.72 o 
  10   3  15       64.36       47.83     10.12 o 
  11   3  15       94.85      109.27     12.63 o 
  12   3  15      114.03      142.03     24.14 o 
  13   3  15      652.01      641.32     36.42 o 
  14   3  15        5.04       -6.75     11.21 o 
  15   3  15       62.59       57.45     17.74 o 
 -24   4  15        8.03       -1.24      7.54 o 
 -23   4  15       64.84       43.15      9.28 o 
 -22   4  15       24.74       44.84      9.23 o 
 -21   4  15      145.01      159.48      9.40 o 
 -20   4  15        0.26       -0.65      4.47 o 
 -19   4  15      656.46      679.00     14.01 o 
 -18   4  15       53.14       58.92      5.75 o 
 -17   4  15      446.46      458.69     14.72 o 
 -16   4  15        0.85        6.66      3.99 o 
 -15   4  15       35.92       27.85      4.49 o 
 -14   4  15      892.33      911.36     16.32 o 
 -13   4  15      691.81      646.45     12.12 o 
 -12   4  15      183.35      146.46      6.61 o 
 -11   4  15      137.68      147.06      8.37 o 
 -10   4  15      216.67      219.84     10.29 o 
  -9   4  15     1638.81     1619.04     19.48 o 
  -8   4  15      100.38      105.04      6.08 o 
  -7   4  15      778.76      753.00     11.96 o 
  -6   4  15     1179.83     1141.95     15.22 o 
  -5   4  15     1736.22     1612.38     23.41 o 
  -4   4  15       65.68       75.41      4.60 o 
  -3   4  15       94.69       96.90      4.68 o 
  -2   4  15       45.59       53.41      6.04 o 
  -1   4  15     1303.50     1358.33     15.41 o 
   0   4  15      322.93      301.39      6.96 o 
   1   4  15      156.26      145.47      5.29 o 
   2   4  15      330.83      291.50      8.32 o 
   3   4  15      988.89      907.44     16.44 o 
   4   4  15     1562.11     1519.76     28.43 o 
   5   4  15      385.06      414.81     15.73 o 
   6   4  15       27.68       14.09      5.95 o 
   7   4  15      440.44      450.39     19.10 o 
   8   4  15      354.34      261.52     23.58 o 
   9   4  15       56.99       47.70     15.44 o 
  10   4  15      246.44      268.38     26.89 o 
  11   4  15       31.04        8.75     13.71 o 
  12   4  15       73.89       77.90     18.73 o 
  13   4  15      192.36      158.33     22.11 o 
  14   4  15        5.42       10.46     13.41 o 
 -24   5  15        0.14       -9.05     16.08 o 
 -23   5  15      118.58      126.73     24.01 o 
 -22   5  15        0.13       12.22      6.32 o 
 -21   5  15        4.82       -5.88      5.67 o 
 -20   5  15      263.10      243.24     12.26 o 
 -19   5  15       15.05        8.37      5.73 o 
 -18   5  15      173.51      185.57      9.75 o 
 -17   5  15       17.03       20.11      4.59 o 
 -16   5  15       33.49       28.21      4.69 o 
 -15   5  15      151.47      165.69      8.81 o 
 -14   5  15       17.31       10.85      3.97 o 
 -13   5  15      225.38      230.09      7.82 o 
 -12   5  15       22.65       24.75      4.07 o 
 -11   5  15      508.86      460.75     10.08 o 
 -10   5  15       22.97       26.19      3.98 o 
  -9   5  15        1.48       -2.20      4.65 o 
  -8   5  15      295.84      315.18      9.28 o 
  -7   5  15       30.04       38.59      4.23 o 
  -6   5  15       60.61       69.11      4.67 o 
  -5   5  15       22.64       18.68      3.23 o 
  -4   5  15      481.96      486.09     10.79 o 
  -3   5  15       28.46       20.49      3.23 o 
  -2   5  15      285.99      260.93      8.00 o 
  -1   5  15     3467.61     3393.90     33.29 o 
   0   5  15     3891.76     3903.69     34.14 o 
   1   5  15      456.68      423.18     13.35 o 
   2   5  15      193.06      184.00      9.96 o 
   3   5  15      983.78      946.05     20.71 o 
   4   5  15      409.13      404.73     18.57 o 
   5   5  15      334.49      290.02     16.77 o 
   6   5  15      387.56      400.21     18.81 o 
   7   5  15       30.80       44.60      9.96 o 
   8   5  15      167.70      181.02     22.28 o 
   9   5  15       31.32       28.38     13.31 o 
  10   5  15       16.35        1.88     11.63 o 
  11   5  15       61.07       65.85     17.45 o 
  12   5  15       29.33       39.68     16.99 o 
  13   5  15        0.18       -0.77     12.26 o 
 -23   6  15       65.07       65.23     28.30 o 
 -22   6  15       12.41       19.69     10.38 o 
 -21   6  15        2.06        5.45      9.20 o 
 -20   6  15       14.18       15.53      6.75 o 
 -19   6  15       54.45       38.67      7.05 o 
 -18   6  15        4.31        5.09      5.07 o 
 -17   6  15        2.79        1.85      4.86 o 
 -16   6  15      810.12      830.78     17.52 o 
 -15   6  15     1378.40     1363.41     32.46 o 
 -14   6  15       29.94       37.10      5.72 o 
 -13   6  15       38.35       44.87      5.47 o 
 -12   6  15        8.91       11.78      4.35 o 
 -11   6  15      375.57      388.59      9.74 o 
 -10   6  15      796.22      793.73     14.95 o 
  -9   6  15      899.04      965.30     15.25 o 
  -8   6  15      587.89      600.21     11.75 o 
  -7   6  15      106.31      116.01      6.20 o 
  -6   6  15       75.02       82.28      4.91 o 
  -5   6  15      132.78      131.79      5.75 o 
  -4   6  15      282.60      271.57      7.29 o 
  -3   6  15      338.57      360.82     14.16 o 
  -2   6  15        0.02       10.77      5.78 o 
  -1   6  15     1491.79     1492.04     21.40 o 
   0   6  15      804.35      751.03     23.79 o 
   1   6  15       38.76       44.31      6.91 o 
   2   6  15        9.41       -1.84      4.70 o 
   3   6  15      428.92      426.20     14.40 o 
   4   6  15       14.42       18.27      8.58 o 
   5   6  15       97.93       96.07     12.66 o 
   6   6  15       31.57       29.76      9.92 o 
   7   6  15       18.10       20.96      9.76 o 
   8   6  15      506.30      487.11     24.64 o 
   9   6  15       53.61       35.12     14.50 o 
  10   6  15      159.74      164.76     22.20 o 
  11   6  15        8.22       14.68     14.51 o 
  12   6  15        0.98        7.66     13.55 o 
  13   6  15       56.55       65.88     18.47 o 
 -21   7  15        6.21        6.41      9.33 o 
 -20   7  15        1.74       -0.45     15.90 o 
 -19   7  15        9.66        2.19      8.02 o 
 -18   7  15       97.80      110.12     11.44 o 
 -17   7  15       12.19       16.68      6.67 o 
 -16   7  15       13.65       14.18      5.32 o 
 -15   7  15      267.38      264.70     10.64 o 
 -14   7  15      378.86      351.01     11.79 o 
 -13   7  15        5.67        3.17      4.71 o 
 -12   7  15       27.16       30.05      5.44 o 
 -11   7  15      356.99      368.00     11.19 o 
 -10   7  15      353.56      367.39     11.33 o 
  -9   7  15      108.44      106.19      7.46 o 
  -8   7  15     1029.55     1049.02     21.26 o 
  -7   7  15      634.89      694.28     14.15 o 
  -6   7  15      170.01      188.84      7.95 o 
  -5   7  15      746.14      691.82     15.16 o 
  -4   7  15       77.49       86.52      7.45 o 
  -3   7  15      265.75      258.30     10.73 o 
  -2   7  15      210.13      228.11     10.16 o 
  -1   7  15      280.48      270.05     11.18 o 
   0   7  15        8.73       14.30      5.05 o 
   1   7  15      511.67      476.04     18.16 o 
   2   7  15        1.64       -3.04      5.36 o 
   3   7  15       69.24       70.18      8.29 o 
   4   7  15      485.07      491.18     22.21 o 
   5   7  15        0.33      -10.54     12.45 o 
   6   7  15      290.66      293.29     18.83 o 
   7   7  15        4.09        4.23      8.98 o 
   8   7  15       15.63       12.58     10.07 o 
   9   7  15        0.30        5.61     12.76 o 
  10   7  15       15.87       20.37     14.36 o 
  11   7  15      116.16      154.07     22.88 o 
 -20   8  15        2.85        6.12     13.99 o 
 -19   8  15        9.11       -9.90     15.07 o 
 -18   8  15        4.58       -2.13      8.02 o 
 -17   8  15      168.76      179.00     38.70 o 
 -16   8  15        1.48        8.53      7.30 o 
 -15   8  15      134.33      135.66     10.27 o 
 -14   8  15        7.31        8.91      5.91 o 
 -13   8  15       11.83        6.87      5.60 o 
 -12   8  15        4.27        6.84      5.47 o 
 -11   8  15       62.92       71.78     17.87 o 
 -10   8  15        1.42        5.85      6.40 o 
  -9   8  15      245.64      261.24     13.74 o 
  -8   8  15       86.99       81.90      9.83 o 
  -7   8  15       45.31       34.64      7.35 o 
  -6   8  15        5.12        6.03      5.83 o 
  -5   8  15       30.46       45.37      7.84 o 
  -4   8  15        8.72       16.65      6.70 o 
  -3   8  15      107.43       87.72     12.32 o 
  -2   8  15        2.12       -7.38      4.53 o 
  -1   8  15       82.92      107.16      8.65 o 
   0   8  15      673.05      668.29     19.51 o 
   1   8  15        0.52       -7.88      5.66 o 
   2   8  15      493.69      482.73     17.20 o 
   3   8  15        4.68       -0.29      6.34 o 
   4   8  15       55.30       80.36     12.72 o 
   5   8  15      239.99      264.33     26.34 o 
   6   8  15      152.61      186.50     17.47 o 
   7   8  15      186.30      222.77     18.42 o 
   8   8  15       98.52       91.80     14.22 o 
   9   8  15       34.95       43.22     11.88 o 
  10   8  15        5.72       23.68     14.14 o 
 -18   9  15       81.42       68.98     14.37 o 
 -17   9  15        0.01        2.52      8.47 o 
 -16   9  15      217.02      203.62     27.49 o 
 -15   9  15        0.89        4.99      9.94 o 
 -14   9  15       36.64       47.54     11.88 o 
 -13   9  15        1.56       -7.00      8.47 o 
 -12   9  15       30.71       11.03     12.82 o 
 -11   9  15      133.14      131.65     12.10 o 
 -10   9  15       25.64       25.80      8.19 o 
  -9   9  15       17.88       11.38      7.30 o 
  -8   9  15      758.53      794.80     23.33 o 
  -7   9  15       47.69       53.86      8.86 o 
  -6   9  15       12.40        4.28      3.97 o 
  -5   9  15        9.89        6.85      7.73 o 
  -4   9  15       18.85       10.31     17.13 o 
  -3   9  15      491.33      491.53     17.53 o 
  -2   9  15        3.32        3.95      7.39 o 
  -1   9  15      152.65      159.49     16.03 o 
   0   9  15       54.36       44.27     10.60 o 
   1   9  15       48.32       43.00     10.67 o 
   2   9  15        0.39      -11.60      5.80 o 
   3   9  15       27.87       30.85     10.48 o 
   4   9  15       52.09       42.06     15.15 o 
   5   9  15       39.19       40.08     13.95 o 
   6   9  15        4.94       -3.32      9.33 o 
   7   9  15        7.94       -4.43     11.88 o 
   8   9  15        0.28        4.51      9.70 o 
 -16  10  15        8.77       26.84     16.09 o 
 -15  10  15       70.33       70.24     13.60 o 
 -14  10  15        1.46       -2.10     11.38 o 
 -13  10  15      143.74      144.90     20.17 o 
 -12  10  15       21.23       13.36      5.92 o 
 -11  10  15       32.43       19.70     19.62 o 
 -10  10  15       50.09       42.74     13.67 o 
  -9  10  15       72.89       92.80     29.70 o 
  -8  10  15       25.78       13.00     10.21 o 
  -7  10  15        0.41       -1.23      9.78 o 
  -6  10  15       82.57       91.50     14.32 o 
  -5  10  15       86.57       90.83     14.23 o 
  -4  10  15      106.95       99.21     14.22 o 
  -3  10  15      358.79      376.55     20.41 o 
  -2  10  15       57.57       40.57     14.63 o 
  -1  10  15       67.78       58.76     12.20 o 
   0  10  15      162.69      218.88     18.84 o 
   1  10  15       81.10       68.74     27.48 o 
   2  10  15      124.46      130.51     16.42 o 
   3  10  15      234.16      239.21     31.53 o 
   4  10  15       14.09       16.11     18.24 o 
   5  10  15        0.57       -0.32     17.16 o 
   6  10  15      143.72      142.02     27.49 o 
 -12  11  15        1.88      -17.62      8.81 o 
 -11  11  15       17.53       26.87     11.93 o 
 -10  11  15       84.41       96.28     16.36 o 
  -9  11  15       81.27      105.88     23.57 o 
  -8  11  15        2.93       -3.84     11.41 o 
  -7  11  15        0.09        7.31     11.39 o 
  -6  11  15       15.76       26.56     12.30 o 
  -5  11  15       19.30       -1.36      8.64 o 
  -4  11  15        2.72       16.30     21.67 o 
  -3  11  15       56.68       70.41     13.07 o 
  -2  11  15       13.45       27.43     17.62 o 
  -1  11  15       17.50       27.70     18.39 o 
   0  11  15       31.25       39.76     20.81 o 
   1  11  15        1.09       16.00     18.57 o 
   2  11  15        6.44       -6.06     17.77 o 
 -26   0  16       90.46      107.09     20.77 o 
 -25   0  16       53.59       52.80     16.90 o 
 -24   0  16        0.02       -0.12     11.98 o 
 -23   0  16      109.36      132.02     14.08 o 
 -22   0  16      395.11      383.69     14.75 o 
 -21   0  16      457.70      425.08     16.44 o 
 -20   0  16       63.14       71.82      9.22 o 
 -19   0  16     1089.40     1110.44     25.00 o 
 -18   0  16      132.01      130.97      9.89 o 
 -17   0  16       74.73       65.04      7.57 o 
 -16   0  16     1993.76     1879.70     32.58 o 
 -15   0  16      116.30      116.73      8.87 o 
 -14   0  16      402.40      406.37     13.43 o 
 -13   0  16       56.73       75.17      7.14 o 
 -12   0  16      151.29      141.01      7.19 o 
 -11   0  16      880.01      876.21     32.66 o 
 -10   0  16     3173.52     3091.00     43.66 o 
  -9   0  16        1.86        9.61      2.74 o 
  -8   0  16      244.92      289.42      7.08 o 
  -7   0  16      740.31      754.70     13.10 o 
  -6   0  16     1603.91     1674.97     22.32 o 
  -5   0  16    10019.41     9534.56    141.00 o 
  -4   0  16        1.03        2.85      9.37 o 
  -3   0  16        0.02        4.25      3.54 o 
  -2   0  16     2618.99     2563.69     35.56 o 
  -1   0  16        2.25       11.42      3.42 o 
   0   0  16       89.46      108.95      4.28 o 
   1   0  16       27.19       44.21      3.44 o 
   2   0  16      723.58      758.09     11.73 o 
   3   0  16      621.95      678.59     14.86 o 
   4   0  16     1721.04     1717.94     52.70 o 
   5   0  16     1006.07     1034.42     39.77 o 
   6   0  16      686.81      602.70     29.63 o 
   7   0  16       13.31       -1.82      9.00 o 
   8   0  16       71.00       68.49     14.88 o 
   9   0  16      592.60      527.08     31.16 o 
  10   0  16       37.70       26.67     14.94 o 
  11   0  16       52.69       66.76     17.12 o 
  12   0  16       34.29       50.16     16.10 o 
  13   0  16       27.48       28.95     14.02 o 
  14   0  16      875.34      832.39     41.80 o 
  15   0  16      250.66      239.16     27.78 o 
 -26   1  16       10.63       20.68     10.79 o 
 -25   1  16        5.91        5.77      9.32 o 
 -24   1  16       29.92       33.76     10.08 o 
 -23   1  16      112.51      137.19      8.25 o 
 -22   1  16        5.93        5.99      4.48 o 
 -21   1  16      204.15      202.29      8.49 o 
 -20   1  16       84.25       78.64      6.04 o 
 -19   1  16       53.43       67.67      6.52 o 
 -18   1  16      139.78      149.58      7.50 o 
 -17   1  16      355.83      390.07      9.96 o 
 -16   1  16       60.61       52.22      5.52 o 
 -15   1  16      527.98      506.68     15.58 o 
 -14   1  16      241.81      253.32      8.77 o 
 -13   1  16     1195.50     1123.59     17.51 o 
 -12   1  16     1588.64     1568.54     23.40 o 
 -11   1  16      353.62      320.25      7.27 o 
 -10   1  16      244.12      253.74      5.87 o 
  -9   1  16      340.62      352.05      7.11 o 
  -8   1  16      760.33      719.83     10.24 o 
  -7   1  16     1998.27     1919.70     19.56 o 
  -6   1  16      967.66      934.47     11.64 o 
  -5   1  16      761.29      719.75     10.78 o 
  -4   1  16     1489.24     1435.75     16.74 o 
  -3   1  16       31.86       35.27      3.19 o 
  -2   1  16     1447.92     1410.61     16.51 o 
  -1   1  16     1230.26     1106.14     12.55 o 
   0   1  16     1783.43     1696.83     16.28 o 
   1   1  16      231.57      242.53      5.18 o 
   2   1  16      116.00      111.76      4.10 o 
   3   1  16     6465.50     6283.15     78.55 o 
   4   1  16      851.00      828.20     16.56 o 
   5   1  16     2005.09     1905.17     40.25 o 
   6   1  16        5.65        0.03      7.66 o 
   7   1  16       32.62       19.49      7.99 o 
   8   1  16       48.55       46.07      9.96 o 
   9   1  16      437.69      461.41     20.52 o 
  10   1  16      207.73      190.14     28.06 o 
  11   1  16      122.40      107.72     13.38 o 
  12   1  16        0.73      -16.44      8.22 o 
  13   1  16       17.91       23.49     10.55 o 
  14   1  16        1.68        7.52     13.33 o 
  15   1  16       28.30       21.98     10.20 o 
 -25   2  16       35.47       59.33     12.19 o 
 -24   2  16        0.26        4.54      9.09 o 
 -23   2  16       53.21       67.28      6.67 o 
 -22   2  16        7.14        5.27      4.59 o 
 -21   2  16       36.27       39.60      7.01 o 
 -20   2  16      303.33      292.55      9.13 o 
 -19   2  16       74.38       77.92      6.25 o 
 -18   2  16      225.05      193.05      8.17 o 
 -17   2  16      236.27      253.67      9.34 o 
 -16   2  16     1212.18     1157.73     28.39 o 
 -15   2  16      992.53      947.03     16.51 o 
 -14   2  16      679.67      633.89     13.14 o 
 -13   2  16      434.14      438.16     11.90 o 
 -12   2  16      688.08      610.50     12.31 o 
 -11   2  16      245.44      266.70      8.45 o 
 -10   2  16      183.76      187.09      6.15 o 
  -9   2  16      353.39      315.32      6.98 o 
  -8   2  16      114.23      101.08      4.41 o 
  -7   2  16     1046.38     1013.32     12.67 o 
  -6   2  16      111.70       86.58      3.86 o 
  -5   2  16      388.04      417.17      7.18 o 
  -4   2  16     1028.53     1130.76     14.68 o 
  -3   2  16     1127.22     1022.92     15.00 o 
  -2   2  16     2183.23     2361.19     24.40 o 
  -1   2  16      384.34      322.93      8.74 o 
   0   2  16        5.35        4.26      2.71 o 
   1   2  16      449.82      454.21      8.22 o 
   2   2  16      462.29      457.27      9.59 o 
   3   2  16      409.32      390.71     13.20 o 
   4   2  16      372.62      377.56     13.16 o 
   5   2  16       56.97       51.42      8.81 o 
   6   2  16       45.74       31.99      8.42 o 
   7   2  16       43.46       31.59      9.94 o 
   8   2  16      653.64      643.74     24.64 o 
   9   2  16       89.24       98.24     12.35 o 
  10   2  16      397.10      360.11     19.89 o 
  11   2  16       38.04       46.28     11.18 o 
  12   2  16        2.56      -10.74      9.40 o 
  13   2  16      181.28      170.97     19.86 o 
  14   2  16        4.93        6.00      8.87 o 
 -25   3  16        0.10        2.62     16.04 o 
 -24   3  16        9.61        7.12      9.21 o 
 -23   3  16       97.97      111.99      7.85 o 
 -22   3  16       98.99      116.54      8.67 o 
 -21   3  16      265.38      288.30     11.15 o 
 -20   3  16      265.71      286.08     11.09 o 
 -19   3  16      283.62      264.76      9.23 o 
 -18   3  16      343.01      336.21     10.18 o 
 -17   3  16        9.73       -0.15      4.64 o 
 -16   3  16        1.04       -0.75      3.69 o 
 -15   3  16      196.50      176.97      7.65 o 
 -14   3  16       48.63       37.77      4.52 o 
 -13   3  16      387.93      360.56     10.08 o 
 -12   3  16        5.09       -0.08      3.49 o 
 -11   3  16       56.32       60.22      5.23 o 
 -10   3  16       23.73       25.67      3.53 o 
  -9   3  16      411.10      408.01      9.36 o 
  -8   3  16      394.74      407.49      7.80 o 
  -7   3  16      273.89      283.76      6.35 o 
  -6   3  16     1488.64     1442.18     15.95 o 
  -5   3  16        0.80        1.87      1.84 o 
  -4   3  16      341.98      363.52      8.94 o 
  -3   3  16     3539.53     3328.94     32.24 o 
  -2   3  16        6.69        7.29      3.21 o 
  -1   3  16       27.59       38.74      4.47 o 
   0   3  16     1092.21     1121.92     13.72 o 
   1   3  16        0.50       -1.56      4.61 o 
   2   3  16     1990.58     1925.66     23.49 o 
   3   3  16      251.02      259.01     11.79 o 
   4   3  16       23.26       20.66      5.88 o 
   5   3  16      682.78      678.99     17.57 o 
   6   3  16      191.49      171.73     13.14 o 
   7   3  16      114.29      111.13     11.82 o 
   8   3  16        0.01      -18.09     11.74 o 
   9   3  16      133.97      111.06     13.04 o 
  10   3  16        4.62       -5.96      7.76 o 
  11   3  16       67.56       76.69     11.96 o 
  12   3  16        0.07        6.58     14.12 o 
  13   3  16       18.84       25.60     15.56 o 
  14   3  16        0.02       -4.69     12.72 o 
 -24   4  16        3.24        4.15     10.06 o 
 -23   4  16       17.59       13.54      7.91 o 
 -22   4  16       27.08       26.77      6.10 o 
 -21   4  16        0.12       -7.84      5.39 o 
 -20   4  16       35.31       50.87      5.95 o 
 -19   4  16       92.21       80.87      6.53 o 
 -18   4  16      374.81      371.76     11.52 o 
 -17   4  16      288.02      312.83      9.82 o 
 -16   4  16       99.31      102.02      6.60 o 
 -15   4  16     1990.96     1902.68     23.77 o 
 -14   4  16      413.17      410.59     10.21 o 
 -13   4  16        1.18       -3.02      3.40 o 
 -12   4  16      128.88      119.34      6.19 o 
 -11   4  16      300.68      296.66      8.20 o 
 -10   4  16      524.63      462.55     10.10 o 
  -9   4  16     1338.22     1322.18     19.01 o 
  -8   4  16     2350.22     2246.85     22.80 o 
  -7   4  16      189.49      179.21     11.77 o 
  -6   4  16       80.75       95.20      5.23 o 
  -5   4  16      659.22      617.00     12.07 o 
  -4   4  16      836.72      826.66     11.78 o 
  -3   4  16     1766.82     1730.30     18.57 o 
  -2   4  16       13.90        6.68      3.00 o 
  -1   4  16       98.00      104.78      4.98 o 
   0   4  16     2297.73     2265.41     22.32 o 
   1   4  16      207.51      225.51     10.63 o 
   2   4  16      937.60      897.91     15.21 o 
   3   4  16      963.76      921.79     20.61 o 
   4   4  16       18.39        9.54      5.89 o 
   5   4  16      228.12      205.43     11.34 o 
   6   4  16      389.61      436.31     15.14 o 
   7   4  16      341.61      373.94     26.76 o 
   8   4  16      147.49      146.93     21.16 o 
   9   4  16       10.34       14.89     12.79 o 
  10   4  16        3.58      -13.01     10.74 o 
  11   4  16        5.24        6.22     12.75 o 
  12   4  16       22.06       27.25     15.10 o 
  13   4  16       67.08       54.70     17.50 o 
  14   4  16        0.00       -6.50     12.71 o 
 -24   5  16      131.64      143.43     13.53 o 
 -23   5  16      184.48      220.99     15.73 o 
 -22   5  16       50.90       52.02      8.29 o 
 -21   5  16      110.04      125.78     10.28 o 
 -20   5  16       24.84       22.72      6.75 o 
 -19   5  16       30.78       32.35      6.02 o 
 -18   5  16       10.26        3.89      4.84 o 
 -17   5  16       19.90       17.20      4.77 o 
 -16   5  16       58.47       70.23      5.89 o 
 -15   5  16        8.68       13.37      4.10 o 
 -14   5  16      292.38      282.50      8.87 o 
 -13   5  16      275.95      288.92      8.85 o 
 -12   5  16      705.76      691.42     12.74 o 
 -11   5  16      576.65      536.01     11.40 o 
 -10   5  16       32.68       36.10      5.65 o 
  -9   5  16      149.23      167.21      7.78 o 
  -8   5  16     1077.86     1073.46     18.10 o 
  -7   5  16      299.12      278.54      8.07 o 
  -6   5  16      357.19      370.57      8.24 o 
  -5   5  16      377.95      365.10      7.97 o 
  -4   5  16        0.55        2.95      2.90 o 
  -3   5  16      176.05      170.06      6.24 o 
  -2   5  16      721.67      743.60     11.43 o 
  -1   5  16        1.85       -3.27      3.34 o 
   0   5  16        0.14        1.66      3.96 o 
   1   5  16       74.77       71.66      6.09 o 
   2   5  16      262.04      255.46     11.32 o 
   3   5  16        1.52        6.36      7.09 o 
   4   5  16       73.63       58.14     10.06 o 
   5   5  16        7.74       15.40     11.69 o 
   6   5  16      391.49      364.06     20.03 o 
   7   5  16      320.10      331.85     19.39 o 
   8   5  16       11.30        0.13     13.07 o 
   9   5  16       49.29       17.78     14.07 o 
  10   5  16      119.10      104.47     19.65 o 
  11   5  16      326.35      336.18     28.36 o 
  12   5  16       97.39      101.34     20.28 o 
  13   5  16        1.34       -7.19     12.17 o 
 -23   6  16       10.53        3.75      9.82 o 
 -22   6  16        7.68       15.08      9.80 o 
 -21   6  16        0.04        4.97      7.48 o 
 -20   6  16      319.17      334.50     14.12 o 
 -19   6  16       11.12       18.60      5.95 o 
 -18   6  16       12.47       13.03      5.39 o 
 -17   6  16        1.43        0.85      5.08 o 
 -16   6  16      286.89      320.37     12.77 o 
 -15   6  16      302.52      330.39     11.58 o 
 -14   6  16      269.67      281.72     10.76 o 
 -13   6  16       19.34       20.29      5.01 o 
 -12   6  16       54.28       47.20      4.93 o 
 -11   6  16      478.93      459.14     10.77 o 
 -10   6  16     1414.65     1319.66     18.69 o 
  -9   6  16     2189.09     2184.83     25.55 o 
  -8   6  16      186.62      204.21      8.40 o 
  -7   6  16      781.31      793.50     12.47 o 
  -6   6  16       12.29        7.49      3.30 o 
  -5   6  16       57.08       40.12      4.09 o 
  -4   6  16       27.54       40.31      4.00 o 
  -3   6  16        0.28       -1.51      3.47 o 
  -2   6  16      399.75      417.27     11.29 o 
  -1   6  16      650.43      618.11     13.34 o 
   0   6  16        1.90        3.77      4.70 o 
   1   6  16      422.40      461.15     15.32 o 
   2   6  16        6.01       11.09      5.58 o 
   3   6  16       54.30       47.23      9.79 o 
   4   6  16        5.58       -1.03      8.00 o 
   5   6  16      169.17      154.27     16.24 o 
   6   6  16      784.17      836.73     55.49 o 
   7   6  16       45.81       47.11     14.40 o 
   8   6  16        1.95       -6.13     11.57 o 
   9   6  16       93.48       77.39     17.86 o 
  10   6  16        7.55        9.44     13.68 o 
  11   6  16       70.63       58.91     17.52 o 
  12   6  16      117.44       90.02     20.46 o 
 -21   7  16      147.73      136.51     26.10 o 
 -20   7  16        7.18        5.82      9.30 o 
 -19   7  16        0.04        0.72      8.30 o 
 -18   7  16        5.54        1.42      8.59 o 
 -17   7  16        1.77        5.86      4.16 o 
 -16   7  16       52.83       43.77      6.57 o 
 -15   7  16        8.01       12.05      5.60 o 
 -14   7  16        8.22        8.08      5.44 o 
 -13   7  16      263.49      262.60     10.80 o 
 -12   7  16        7.63       11.41      4.89 o 
 -11   7  16       38.59       29.71      6.13 o 
 -10   7  16       64.79       76.51      6.82 o 
  -9   7  16       20.33       22.33      5.22 o 
  -8   7  16      434.12      403.18     14.45 o 
  -7   7  16       47.94       54.05      5.26 o 
  -6   7  16        2.18       -1.42      3.69 o 
  -5   7  16      135.91      131.28      6.97 o 
  -4   7  16        2.03       -0.90      4.08 o 
  -3   7  16       32.34       42.57      6.00 o 
  -2   7  16        0.01        2.59      4.69 o 
  -1   7  16       43.45       63.06      6.88 o 
   0   7  16       62.65       68.62      8.38 o 
   1   7  16       16.33       16.13      6.00 o 
   2   7  16        0.08        2.13      5.69 o 
   3   7  16      198.66      206.04     19.89 o 
   4   7  16        4.32        4.13      8.95 o 
   5   7  16      255.81      261.11     27.33 o 
   6   7  16       27.36       14.19      9.83 o 
   7   7  16       60.89       54.97     11.86 o 
   8   7  16      279.22      242.14     18.96 o 
   9   7  16       57.05       68.23     17.35 o 
  10   7  16       97.51       46.70     16.15 o 
  11   7  16       11.14       24.01     15.90 o 
 -20   8  16        5.90       19.04     10.72 o 
 -19   8  16        6.82      -12.69     17.84 o 
 -18   8  16       46.58       30.98     18.38 o 
 -17   8  16      199.89      224.70     14.85 o 
 -16   8  16      508.48      533.78     19.37 o 
 -15   8  16        1.18       30.00      7.92 o 
 -14   8  16      130.83      152.96     10.55 o 
 -13   8  16      121.86      118.10      9.48 o 
 -12   8  16      220.25      251.74     12.15 o 
 -11   8  16       82.45       88.44     10.28 o 
 -10   8  16       83.14       64.02      9.36 o 
  -9   8  16      396.36      363.14     15.66 o 
  -8   8  16       22.23       30.07      7.70 o 
  -7   8  16        6.58        2.74      5.09 o 
  -6   8  16      345.00      349.93     14.91 o 
  -5   8  16       17.59        7.52      6.30 o 
  -4   8  16        4.28        6.08      6.45 o 
  -3   8  16      172.29      178.32     10.68 o 
  -2   8  16       56.34       62.82      7.49 o 
  -1   8  16      124.73      146.62     11.44 o 
   0   8  16      106.77      103.05     10.85 o 
   1   8  16        4.99        5.37      6.85 o 
   2   8  16        6.26       -3.00      6.33 o 
   3   8  16      248.26      242.29     18.60 o 
   4   8  16      178.28      175.34     21.16 o 
   5   8  16      389.75      427.51     22.52 o 
   6   8  16       10.68       32.44     11.56 o 
   7   8  16       31.05       39.20     11.76 o 
   8   8  16       57.39       55.19     18.53 o 
   9   8  16       30.84       28.46     15.14 o 
 -18   9  16        0.16      -15.98      7.99 o 
 -17   9  16        0.05        8.00     14.69 o 
 -16   9  16       52.23       65.13     13.81 o 
 -15   9  16        1.06        2.56     12.83 o 
 -14   9  16      312.75      343.58     21.53 o 
 -13   9  16      229.85      249.14     29.86 o 
 -12   9  16        1.94        5.99      4.32 o 
 -11   9  16      202.43      220.47     14.97 o 
 -10   9  16        4.41        8.31      7.16 o 
  -9   9  16       14.81       16.72      7.95 o 
  -8   9  16       63.79       75.65     10.15 o 
  -7   9  16        5.71       11.91      7.33 o 
  -6   9  16       88.40      102.26     10.69 o 
  -5   9  16        0.13       -1.10      6.10 o 
  -4   9  16      119.44      121.49     11.19 o 
  -3   9  16       88.25       83.83     10.48 o 
  -2   9  16      587.81      611.28     27.82 o 
  -1   9  16        1.07       -0.74     12.70 o 
   0   9  16       47.45       57.11     11.51 o 
   1   9  16       48.56       45.77     10.82 o 
   2   9  16       14.87        1.14      6.93 o 
   3   9  16       73.40       76.28     13.08 o 
   4   9  16       32.31       42.07     21.23 o 
   5   9  16        7.08        4.08     10.57 o 
   6   9  16       30.96       26.93     11.78 o 
   7   9  16        7.89        7.02      9.67 o 
 -15  10  16       57.70       65.08     13.31 o 
 -14  10  16        0.12        5.18     10.00 o 
 -13  10  16       20.52       19.86     17.11 o 
 -12  10  16        4.31       -2.33      9.78 o 
 -11  10  16       28.41       21.44     11.69 o 
 -10  10  16        0.51        1.90      9.73 o 
  -9  10  16        6.84       -1.35     13.54 o 
  -8  10  16        0.01        6.10     12.62 o 
  -7  10  16        4.58        1.48     10.50 o 
  -6  10  16       47.26       24.06     13.73 o 
  -5  10  16       28.81       32.48     10.77 o 
  -4  10  16       28.78       52.70     12.64 o 
  -3  10  16        4.34       -1.43     10.54 o 
  -2  10  16        0.30      -11.31     14.42 o 
  -1  10  16       99.91      119.04     25.00 o 
   0  10  16       36.08       56.98     20.19 o 
   1  10  16       12.16       16.88     17.02 o 
   2  10  16        0.59       25.91     17.03 o 
   3  10  16      111.22      129.98     26.19 o 
   4  10  16        1.49      -17.62     16.07 o 
   5  10  16       29.82       25.71     19.76 o 
 -11  11  16        3.57       24.54     11.87 o 
 -10  11  16        9.21       -1.82     11.28 o 
  -9  11  16       84.68       69.74     15.35 o 
  -8  11  16       33.52       26.19     12.51 o 
  -7  11  16        0.00        1.21     12.27 o 
  -6  11  16        2.20        1.49      9.74 o 
  -5  11  16      118.33      129.49     16.45 o 
  -4  11  16       68.61       86.45     14.48 o 
  -3  11  16       48.93       52.09     19.74 o 
  -2  11  16        7.27       10.42     18.28 o 
  -1  11  16        3.67       21.44     17.17 o 
   0  11  16       20.62       10.43     18.57 o 
   1  11  16       26.49       39.34     20.70 o 
 -26   1  17       11.57       11.22     13.36 o 
 -25   1  17      204.86      211.75     18.13 o 
 -24   1  17       57.14       49.60     13.19 o 
 -23   1  17      171.14      190.69     10.07 o 
 -22   1  17       19.28       13.30      5.06 o 
 -21   1  17       89.52       92.20      6.51 o 
 -20   1  17      183.99      179.32      8.67 o 
 -19   1  17       96.22      101.05      6.69 o 
 -18   1  17       53.80       61.64      5.73 o 
 -17   1  17      162.96      146.36      7.35 o 
 -16   1  17      127.22      110.14      6.47 o 
 -15   1  17     1162.62     1089.19     17.90 o 
 -14   1  17       62.25       66.54      5.68 o 
 -13   1  17      604.99      519.88     14.88 o 
 -12   1  17        0.93        8.30      3.80 o 
 -11   1  17      361.06      329.77      9.04 o 
 -10   1  17      417.73      408.43      8.07 o 
  -9   1  17      868.58      807.04     11.34 o 
  -8   1  17      269.61      266.05      6.24 o 
  -7   1  17      491.10      535.03     10.82 o 
  -6   1  17     1588.49     1510.53     17.90 o 
  -5   1  17       24.69       35.31      3.40 o 
  -4   1  17        3.27        4.02      2.57 o 
  -3   1  17     1891.83     1790.11     20.16 o 
  -2   1  17     1739.13     1682.63     16.40 o 
  -1   1  17      353.20      392.46      9.43 o 
   0   1  17      719.54      726.99      8.99 o 
   1   1  17      311.89      335.44      6.16 o 
   2   1  17      414.93      412.45     14.03 o 
   3   1  17       99.28      107.11      8.35 o 
   4   1  17        1.97       20.85      7.98 o 
   5   1  17       14.71        3.03      7.88 o 
   6   1  17      466.73      449.76     19.67 o 
   7   1  17       84.57       78.96     11.00 o 
   8   1  17       65.90       64.81     11.35 o 
   9   1  17      347.44      310.93     19.44 o 
  10   1  17      109.06      127.10     25.41 o 
  11   1  17       21.26       24.42      9.61 o 
  12   1  17       17.60        8.83      9.47 o 
  13   1  17       11.34        4.68     10.29 o 
  14   1  17       13.68       28.86     10.59 o 
 -25   2  17      105.05       96.69     14.27 o 
 -24   2  17       19.17       18.32      6.03 o 
 -23   2  17      108.08       97.78      7.58 o 
 -22   2  17       45.23       50.29      6.07 o 
 -21   2  17       36.04       57.07      5.65 o 
 -20   2  17       13.44       14.89      4.52 o 
 -19   2  17      102.18      104.24      6.91 o 
 -18   2  17      207.43      226.16      8.69 o 
 -17   2  17     1083.35      989.32     17.71 o 
 -16   2  17       96.77      106.63      8.94 o 
 -15   2  17       75.85       69.19      6.09 o 
 -14   2  17      171.05      148.65      7.59 o 
 -13   2  17        1.76       -4.96      3.54 o 
 -12   2  17      103.54      116.71      7.49 o 
 -11   2  17      149.20      125.19      7.30 o 
 -10   2  17     3109.69     2917.27     30.28 o 
  -9   2  17      732.11      708.14     10.71 o 
  -8   2  17      430.33      437.50      9.53 o 
  -7   2  17     1674.51     1542.42     17.03 o 
  -6   2  17      271.54      286.06      6.27 o 
  -5   2  17     1063.57      985.07     14.97 o 
  -4   2  17      219.25      192.42      7.12 o 
  -3   2  17      120.67      114.87      5.96 o 
  -2   2  17      360.76      356.14      8.14 o 
  -1   2  17        0.02        3.16      3.88 o 
   0   2  17       50.90       53.37      3.84 o 
   1   2  17       35.01       24.31      4.34 o 
   2   2  17       79.04       68.11      6.23 o 
   3   2  17      554.21      508.48     15.84 o 
   4   2  17        0.10        8.86      5.28 o 
   5   2  17     1529.90     1439.19     33.96 o 
   6   2  17      178.58      163.43     13.50 o 
   7   2  17        3.48        0.10      7.68 o 
   8   2  17       12.70       -0.41      7.93 o 
   9   2  17        1.75       -8.27      7.98 o 
  10   2  17      186.67      186.28     17.13 o 
  11   2  17      532.46      549.86     23.17 o 
  12   2  17        8.83       12.48      9.56 o 
  13   2  17       11.15       -0.52      9.21 o 
  14   2  17        5.91        7.62      8.90 o 
 -25   3  17       33.63       29.50     10.49 o 
 -24   3  17       74.70       83.19      9.25 o 
 -23   3  17       89.68       96.83      7.55 o 
 -22   3  17      117.10      119.47      8.84 o 
 -21   3  17        6.80        7.98      5.27 o 
 -20   3  17       10.27       13.00      4.84 o 
 -19   3  17        0.02        1.34      4.15 o 
 -18   3  17      685.59      709.61     14.06 o 
 -17   3  17      178.13      154.65      7.67 o 
 -16   3  17       13.81        7.88      3.99 o 
 -15   3  17       35.80       48.23      6.84 o 
 -14   3  17      187.03      157.07      7.80 o 
 -13   3  17       53.93       50.88      5.34 o 
 -12   3  17        0.31       -1.65      3.47 o 
 -11   3  17      300.34      295.54      9.20 o 
 -10   3  17     2069.40     1949.97     27.33 o 
  -9   3  17     1625.93     1519.67     19.65 o 
  -8   3  17     1412.64     1387.46     17.42 o 
  -7   3  17     1252.77     1205.37     15.56 o 
  -6   3  17     2465.22     2372.91     25.00 o 
  -5   3  17       99.23       94.88      4.72 o 
  -4   3  17      283.73      287.86      8.58 o 
  -3   3  17      120.05      110.43      5.56 o 
  -2   3  17      490.25      492.55      9.75 o 
  -1   3  17      296.70      307.14      7.99 o 
   0   3  17      247.91      270.79      7.02 o 
   1   3  17     2078.75     1985.40     24.30 o 
   2   3  17       42.49       34.43      6.40 o 
   3   3  17      575.49      562.69     25.13 o 
   4   3  17      179.28      167.89     10.57 o 
   5   3  17      117.09      107.64      8.99 o 
   6   3  17      110.71       92.31     11.01 o 
   7   3  17      244.20      246.15     15.61 o 
   8   3  17      731.07      698.66     35.50 o 
   9   3  17        8.69        2.93      8.54 o 
  10   3  17       35.03       35.07     10.24 o 
  11   3  17       81.81       74.81     14.49 o 
  12   3  17        6.10        6.98     13.28 o 
  13   3  17       48.14       26.20     14.73 o 
 -24   4  17        8.57       -1.31      7.13 o 
 -23   4  17        3.19       13.01     14.52 o 
 -22   4  17       43.10       44.02      6.77 o 
 -21   4  17       65.37       85.03      7.83 o 
 -20   4  17        4.81        2.56      4.58 o 
 -19   4  17        5.97        2.70      4.43 o 
 -18   4  17       42.52       49.54      5.66 o 
 -17   4  17        3.63        1.11      4.12 o 
 -16   4  17      346.48      344.32      9.84 o 
 -15   4  17        0.04        2.38      4.20 o 
 -14   4  17      296.51      289.19      9.00 o 
 -13   4  17      124.52      102.30      7.52 o 
 -12   4  17        0.84       -0.50      3.23 o 
 -11   4  17      922.12      891.45     14.24 o 
 -10   4  17      485.52      514.20     14.27 o 
  -9   4  17      966.36      892.22     14.21 o 
  -8   4  17       12.10       14.68      3.04 o 
  -7   4  17        3.98        8.78      2.85 o 
  -6   4  17      594.10      594.70     11.04 o 
  -5   4  17       42.99       48.89      4.27 o 
  -4   4  17     1855.27     1856.38     24.04 o 
  -3   4  17        0.65       -2.27      2.89 o 
  -2   4  17       84.62       79.70      4.63 o 
  -1   4  17      505.29      492.27      9.23 o 
   0   4  17        8.93       11.45      3.14 o 
   1   4  17        7.44        4.27      4.75 o 
   2   4  17      845.72      917.79     17.64 o 
   3   4  17       90.49       71.31      7.88 o 
   4   4  17      212.52      211.85     11.66 o 
   5   4  17      603.95      555.07     29.60 o 
   6   4  17        0.02       -2.47      6.91 o 
   7   4  17      135.92       91.31     18.69 o 
   8   4  17       32.10       28.03     14.25 o 
   9   4  17      491.49      521.77     33.79 o 
  10   4  17       73.44       92.60     19.27 o 
  11   4  17        0.11       25.50     14.44 o 
  12   4  17       86.43       70.42     18.97 o 
  13   4  17        0.64      -17.54     10.84 o 
 -24   5  17       10.24        8.67      8.07 o 
 -23   5  17       38.18       52.30      9.63 o 
 -22   5  17       32.90       37.31      9.17 o 
 -21   5  17        0.31       -4.29      5.97 o 
 -20   5  17        7.95        1.33      5.94 o 
 -19   5  17      186.05      195.02     10.33 o 
 -18   5  17       86.36       82.55      6.66 o 
 -17   5  17      153.67      138.38      7.74 o 
 -16   5  17     1263.69     1288.25     21.04 o 
 -15   5  17      218.28      216.62      8.83 o 
 -14   5  17      813.58      790.16     14.40 o 
 -13   5  17      134.79      134.19      6.99 o 
 -12   5  17      103.95       96.34      6.83 o 
 -11   5  17       31.97       29.34      5.51 o 
 -10   5  17      264.43      258.59      8.29 o 
  -9   5  17      485.29      452.83     11.09 o 
  -8   5  17       25.51       22.66      4.17 o 
  -7   5  17     1191.31     1128.98     16.24 o 
  -6   5  17        1.15        1.05      3.06 o 
  -5   5  17      599.99      560.39     10.10 o 
  -4   5  17      427.39      416.19      8.82 o 
  -3   5  17      269.48      267.55      8.73 o 
  -2   5  17        0.17       -0.33      3.32 o 
  -1   5  17       78.21       92.90      5.16 o 
   0   5  17      148.84      137.83      6.16 o 
   1   5  17       53.90       55.94      7.32 o 
   2   5  17       24.81       29.35      8.97 o 
   3   5  17      293.83      273.60     36.83 o 
   4   5  17      132.41      104.31     12.30 o 
   5   5  17        2.74       -3.79      8.98 o 
   6   5  17       17.85       21.06      9.58 o 
   7   5  17      146.47      147.03     21.33 o 
   8   5  17        0.38       18.06     13.18 o 
   9   5  17      182.82      199.62     24.12 o 
  10   5  17       90.38      108.71     20.27 o 
  11   5  17        8.07        6.82     15.23 o 
  12   5  17       28.97      -10.86     12.88 o 
 -23   6  17       11.46       25.58     10.54 o 
 -22   6  17       73.53       89.22     11.97 o 
 -21   6  17       64.00       56.17     14.99 o 
 -20   6  17      125.74      139.04     12.56 o 
 -19   6  17        6.46       10.02      5.73 o 
 -18   6  17      329.73      331.65     12.11 o 
 -17   6  17      145.44      143.84     11.36 o 
 -16   6  17        1.77        7.75      5.39 o 
 -15   6  17      208.28      231.82     10.57 o 
 -14   6  17       92.73      105.02      7.79 o 
 -13   6  17       50.38       51.38      5.17 o 
 -12   6  17       21.66       16.88      4.56 o 
 -11   6  17      205.98      189.88      8.59 o 
 -10   6  17      221.49      219.00      8.39 o 
  -9   6  17      914.75      868.87     15.74 o 
  -8   6  17     1279.15     1248.77     17.91 o 
  -7   6  17     1798.86     1799.78     20.59 o 
  -6   6  17      122.15      124.70      5.93 o 
  -5   6  17       64.22       79.01      5.10 o 
  -4   6  17       15.15       13.12      3.48 o 
  -3   6  17      138.54      146.38      7.10 o 
  -2   6  17     1470.23     1476.56     21.80 o 
  -1   6  17        9.72       12.71      4.54 o 
   0   6  17     1107.41     1062.60     23.52 o 
   1   6  17      132.48      150.17     11.00 o 
   2   6  17       72.34       63.06     10.69 o 
   3   6  17      612.08      621.41     23.98 o 
   4   6  17      399.35      443.17     29.14 o 
   5   6  17       72.74       63.61     11.56 o 
   6   6  17       49.76       54.35     11.17 o 
   7   6  17        0.00       -5.33      8.11 o 
   8   6  17       12.65       15.11     14.61 o 
   9   6  17      108.62      139.93     22.44 o 
  10   6  17       56.37       22.00     15.17 o 
  11   6  17       92.52       89.14     20.50 o 
 -21   7  17       11.26        4.78      9.06 o 
 -20   7  17       23.37       19.33      9.37 o 
 -19   7  17        3.23        3.50      7.88 o 
 -18   7  17       29.06       32.45      8.32 o 
 -17   7  17      125.78       98.22      8.47 o 
 -16   7  17       32.22       18.99      6.07 o 
 -15   7  17      407.17      398.98     12.78 o 
 -14   7  17      228.89      245.67     10.91 o 
 -13   7  17        7.22       21.86      5.53 o 
 -12   7  17       37.35       46.13      6.27 o 
 -11   7  17      200.82      196.77      9.62 o 
 -10   7  17        3.02       10.74      4.76 o 
  -9   7  17      171.56      163.77      8.83 o 
  -8   7  17      102.36      116.69      7.85 o 
  -7   7  17       20.97       18.08      4.51 o 
  -6   7  17        5.21       -3.92      3.62 o 
  -5   7  17        0.47       -2.46      3.81 o 
  -4   7  17       10.78       12.67      4.73 o 
  -3   7  17      198.99      204.60     10.10 o 
  -2   7  17       64.76       85.36      7.76 o 
  -1   7  17        0.02       -2.65      5.07 o 
   0   7  17        0.22        1.53      5.86 o 
   1   7  17       94.58      121.82     10.28 o 
   2   7  17       35.99       14.77     17.23 o 
   3   7  17      162.11      183.02     16.39 o 
   4   7  17       62.47       79.43     12.67 o 
   5   7  17        0.44        1.65      9.63 o 
   6   7  17       37.40       50.33     11.81 o 
   7   7  17       65.62       46.44     16.22 o 
   8   7  17      105.15      140.69     22.48 o 
   9   7  17        6.09       11.36     14.68 o 
  10   7  17        0.09       -2.68     13.80 o 
 -20   8  17       46.95       58.62     12.55 o 
 -19   8  17      113.93      118.06     15.01 o 
 -18   8  17        0.37        3.95     12.55 o 
 -17   8  17       25.55       43.49      9.26 o 
 -16   8  17       18.13       10.77      7.58 o 
 -15   8  17      117.47      136.12     12.76 o 
 -14   8  17       60.69       68.10     12.89 o 
 -13   8  17      359.34      392.76     13.84 o 
 -12   8  17       42.10       50.27     11.22 o 
 -11   8  17        4.64        2.28     10.41 o 
 -10   8  17      170.10      226.54     14.19 o 
  -9   8  17      116.30      120.80     14.47 o 
  -8   8  17      512.88      486.90     34.77 o 
  -7   8  17        1.75        2.38      6.92 o 
  -6   8  17       85.16       88.71      9.99 o 
  -5   8  17      366.31      357.98     15.10 o 
  -4   8  17       22.63       23.97      6.03 o 
  -3   8  17      471.59      421.59     14.02 o 
  -2   8  17      531.49      521.18     15.13 o 
  -1   8  17       76.90       77.00     11.26 o 
   0   8  17      478.88      510.83     17.77 o 
   1   8  17       81.14       86.34     10.14 o 
   2   8  17       31.24       48.27     13.41 o 
   3   8  17        8.02       23.11     10.31 o 
   4   8  17      287.82      299.42     22.76 o 
   5   8  17        0.17        0.24     10.08 o 
   6   8  17       86.90       95.69     14.54 o 
   7   8  17       86.90       56.78     12.98 o 
   8   8  17       68.82       84.45     18.83 o 
 -18   9  17        8.08       10.90     15.15 o 
 -17   9  17        2.16       21.10     16.40 o 
 -16   9  17      125.18      143.52     18.17 o 
 -15   9  17      298.96      321.71     38.93 o 
 -14   9  17        0.60        2.84     14.18 o 
 -13   9  17       23.13       21.79     10.73 o 
 -12   9  17       27.93       21.09     10.75 o 
 -11   9  17      226.18      222.55     27.21 o 
 -10   9  17      145.18      152.04     12.90 o 
  -9   9  17        2.80        3.49     14.57 o 
  -8   9  17       31.56       31.46      8.73 o 
  -7   9  17      371.90      358.72     32.05 o 
  -6   9  17       58.05       75.30      9.90 o 
  -5   9  17      179.02      180.40     14.47 o 
  -4   9  17        6.15        6.23      6.76 o 
  -3   9  17        5.90       -8.23      8.07 o 
  -2   9  17       34.51       63.43     13.92 o 
  -1   9  17        0.48       -4.85     15.51 o 
   0   9  17       34.40       24.09     14.17 o 
   1   9  17        9.14        8.49      6.86 o 
   2   9  17      131.15      134.14     15.78 o 
   3   9  17        0.09      -12.17     14.15 o 
   4   9  17       69.75       64.67     13.61 o 
   5   9  17      205.08      232.61     19.84 o 
   6   9  17        0.30       -6.68      9.33 o 
 -15  10  17       42.11       73.12     29.83 o 
 -14  10  17       78.67       96.44     15.38 o 
 -13  10  17        9.41        0.79     10.16 o 
 -12  10  17        0.71        7.22     11.02 o 
 -11  10  17       12.65       11.03     10.67 o 
 -10  10  17       29.84       20.51     17.66 o 
  -9  10  17      164.50      175.80     18.50 o 
  -8  10  17       59.93       89.92     15.03 o 
  -7  10  17        2.86        9.15      8.90 o 
  -6  10  17       20.16        5.81     10.28 o 
  -5  10  17        5.85       26.00     10.74 o 
  -4  10  17      159.31      189.39     28.92 o 
  -3  10  17        1.59        4.15     17.54 o 
  -2  10  17      107.54       94.13     23.31 o 
  -1  10  17        3.78        6.19     16.57 o 
   0  10  17        0.82        9.62     17.63 o 
   1  10  17      116.14      160.19     28.33 o 
   2  10  17       94.92      121.67     26.06 o 
   3  10  17       24.05       31.22     19.40 o 
 -10  11  17       43.85       40.08     14.07 o 
  -9  11  17        0.38        9.16     12.02 o 
  -8  11  17        0.66       -0.32     11.92 o 
  -7  11  17        2.91       10.08     11.22 o 
  -6  11  17        1.70        4.30      8.89 o 
  -5  11  17        1.48       22.29     11.17 o 
  -4  11  17        0.04        0.25     15.22 o 
  -3  11  17      274.46      272.40     32.95 o 
  -2  11  17       73.07       82.93     22.74 o 
  -1  11  17        0.28      -17.55     16.67 o 
 -26   0  18        5.01       -4.95     13.89 o 
 -25   0  18        0.68        6.73     13.88 o 
 -24   0  18        0.13       -7.20      8.45 o 
 -23   0  18        1.55       -5.51      6.71 o 
 -22   0  18      299.13      369.26     15.99 o 
 -21   0  18        9.16        1.31      6.35 o 
 -20   0  18       75.12       55.55     10.95 o 
 -19   0  18       47.99       36.74      7.62 o 
 -18   0  18      185.41      150.11     11.04 o 
 -17   0  18      107.38       77.31     13.20 o 
 -16   0  18      388.81      422.27     14.82 o 
 -15   0  18       31.48       32.62      7.53 o 
 -14   0  18     1749.07     1623.72     29.33 o 
 -13   0  18       77.02       46.36     10.91 o 
 -12   0  18     3767.72     3517.04     71.16 o 
 -11   0  18      727.20      732.93     14.77 o 
 -10   0  18       21.03       31.12      4.23 o 
  -9   0  18     3310.71     3376.98     38.56 o 
  -8   0  18     1540.46     1494.79     21.62 o 
  -7   0  18     3232.64     2883.75     41.27 o 
  -6   0  18       54.18       51.09      6.18 o 
  -5   0  18     3100.96     2958.87     46.39 o 
  -4   0  18     8278.32     8231.18     98.07 o 
  -3   0  18        1.06       -2.13      4.08 o 
  -2   0  18     1627.85     1614.76     29.88 o 
  -1   0  18        1.03       -0.89      5.56 o 
   0   0  18       65.34       52.82      4.99 o 
   1   0  18      119.21      146.84      9.11 o 
   2   0  18      660.39      643.87     16.32 o 
   3   0  18     6097.46     5728.21    128.51 o 
   4   0  18      481.88      482.42     28.85 o 
   5   0  18        2.88       -7.92      9.19 o 
   6   0  18       84.26       62.48     14.30 o 
   7   0  18        9.26       12.48     11.51 o 
   8   0  18      342.39      343.09     28.12 o 
   9   0  18     2402.53     2223.08     68.59 o 
  10   0  18      347.48      380.73     27.88 o 
  11   0  18       19.02       19.64     13.48 o 
  12   0  18      375.97      376.76     30.11 o 
  13   0  18      116.98       90.83     19.96 o 
 -25   1  18       75.98       64.38     12.67 o 
 -24   1  18       46.73       48.70      8.09 o 
 -23   1  18      200.83      193.67      8.82 o 
 -22   1  18       21.40       19.15      4.78 o 
 -21   1  18       10.79       20.70      5.58 o 
 -20   1  18       74.12       71.87      6.36 o 
 -19   1  18      376.98      390.04     10.84 o 
 -18   1  18      622.21      569.36     12.46 o 
 -17   1  18      572.39      548.55     11.92 o 
 -16   1  18      536.03      566.52     11.84 o 
 -15   1  18      264.84      257.26      9.28 o 
 -14   1  18       56.46       38.63      4.91 o 
 -13   1  18      239.07      252.34      9.20 o 
 -12   1  18     2804.45     2629.65     48.57 o 
 -11   1  18      278.31      299.11      9.12 o 
 -10   1  18      575.44      572.27     10.74 o 
  -9   1  18      613.63      603.81     10.43 o 
  -8   1  18        6.90        2.03      2.45 o 
  -7   1  18      995.48     1057.56     14.51 o 
  -6   1  18        7.98        6.57      2.94 o 
  -5   1  18     3408.65     3276.99     32.24 o 
  -4   1  18       83.14       86.63      4.62 o 
  -3   1  18      239.48      251.92      6.18 o 
  -2   1  18      827.90      787.68     10.20 o 
  -1   1  18       85.44       71.05      3.55 o 
   0   1  18       18.75       29.48      2.71 o 
   1   1  18       11.80        9.48      3.29 o 
   2   1  18        0.28        1.59      4.10 o 
   3   1  18      435.83      418.00     14.31 o 
   4   1  18     1187.47     1209.27     31.18 o 
   5   1  18      147.59      131.07     12.65 o 
   6   1  18        3.45        4.02      8.20 o 
   7   1  18       15.35       10.08      8.18 o 
   8   1  18      263.86      224.22     17.22 o 
   9   1  18      139.22      158.52     15.69 o 
  10   1  18       48.00       51.38     11.19 o 
  11   1  18       16.81       15.98      9.95 o 
  12   1  18       17.22       14.85     10.57 o 
  13   1  18       44.19       32.09     10.89 o 
 -25   2  18       85.35       81.39     13.75 o 
 -24   2  18      161.44      133.21     10.68 o 
 -23   2  18        8.29       12.08      5.21 o 
 -22   2  18      118.93      130.77      7.49 o 
 -21   2  18       39.49       40.26      5.24 o 
 -20   2  18        2.14       -5.31      4.95 o 
 -19   2  18        6.07       12.83      4.83 o 
 -18   2  18        1.52       -1.37      4.49 o 
 -17   2  18       32.07       26.24      5.41 o 
 -16   2  18      158.78      141.17      7.94 o 
 -15   2  18      241.82      215.61      9.00 o 
 -14   2  18      131.51      112.88     10.39 o 
 -13   2  18        3.57       -3.61      3.46 o 
 -12   2  18        3.81        4.84      3.83 o 
 -11   2  18      860.00      883.54     25.57 o 
 -10   2  18     3318.35     3133.58     35.18 o 
  -9   2  18      229.82      203.01      7.00 o 
  -8   2  18       35.14       38.24      3.69 o 
  -7   2  18      612.37      539.22      9.03 o 
  -6   2  18      164.72      184.54      6.53 o 
  -5   2  18     2492.86     2375.60     25.55 o 
  -4   2  18      172.09      160.16      6.67 o 
  -3   2  18     2756.66     2720.94     26.17 o 
  -2   2  18       35.69       48.91      4.36 o 
  -1   2  18      598.44      612.48     10.12 o 
   0   2  18      700.85      674.92     10.50 o 
   1   2  18       35.72       23.05      4.34 o 
   2   2  18      118.80      125.48      7.65 o 
   3   2  18       32.85       26.48      8.93 o 
   4   2  18      310.58      302.53     16.22 o 
   5   2  18      437.60      372.29     18.63 o 
   6   2  18      432.01      346.18     28.56 o 
   7   2  18      169.54      149.31     23.95 o 
   8   2  18       86.84       58.29     11.29 o 
   9   2  18       30.15       23.43      9.97 o 
  10   2  18       64.24       64.03     14.61 o 
  11   2  18      424.71      407.90     20.97 o 
  12   2  18       55.64       49.62     11.84 o 
  13   2  18        3.28        1.89      9.21 o 
 -25   3  18      104.11      112.34     13.59 o 
 -24   3  18        0.16        6.52      6.63 o 
 -23   3  18       12.67       17.25      6.07 o 
 -22   3  18        0.50        7.08      5.62 o 
 -21   3  18       21.91       23.39      5.55 o 
 -20   3  18        0.50        1.83      4.33 o 
 -19   3  18       70.08       73.86      6.44 o 
 -18   3  18       65.95       74.05      6.16 o 
 -17   3  18        6.53       11.17      4.41 o 
 -16   3  18      465.54      421.21     10.79 o 
 -15   3  18      177.19      178.64      8.57 o 
 -14   3  18      200.66      212.93      8.72 o 
 -13   3  18       10.82        7.65      3.94 o 
 -12   3  18      503.69      456.55     11.21 o 
 -11   3  18      449.32      445.93     12.17 o 
 -10   3  18      238.48      228.80      8.58 o 
  -9   3  18      876.11      854.99     18.39 o 
  -8   3  18      811.15      810.21     14.10 o 
  -7   3  18       96.98       99.60      4.80 o 
  -6   3  18     1194.75     1083.99     14.43 o 
  -5   3  18     1386.13     1292.14     18.63 o 
  -4   3  18     4002.64     3936.34     37.75 o 
  -3   3  18       74.57       59.29      4.77 o 
  -2   3  18      252.53      229.98      7.44 o 
  -1   3  18      117.26      116.41      5.42 o 
   0   3  18     1025.17      966.03     13.08 o 
   1   3  18      132.43      118.39      6.43 o 
   2   3  18       53.49       67.55     10.28 o 
   3   3  18      122.61      133.79      9.68 o 
   4   3  18       57.41       58.45      7.67 o 
   5   3  18       22.09        8.76      7.48 o 
   6   3  18      175.33      171.62     14.19 o 
   7   3  18       36.57       20.95      8.99 o 
   8   3  18       64.88       46.82     10.63 o 
   9   3  18       63.09       67.57     11.13 o 
  10   3  18       86.57      101.42     18.04 o 
  11   3  18       56.23       12.54     14.82 o 
  12   3  18        6.16        7.07     12.91 o 
  13   3  18       96.65      103.99     20.39 o 
 -24   4  18       11.16       17.07     14.44 o 
 -23   4  18      301.62      333.00     15.16 o 
 -22   4  18        0.94        0.61      5.37 o 
 -21   4  18       81.39       91.48      7.29 o 
 -20   4  18      154.60      155.15      8.50 o 
 -19   4  18        0.18       -2.55      4.15 o 
 -18   4  18       88.24      106.44      7.06 o 
 -17   4  18        2.42        1.08      4.00 o 
 -16   4  18        6.52        7.50      3.66 o 
 -15   4  18      357.77      367.02     10.23 o 
 -14   4  18      135.49      108.96      6.48 o 
 -13   4  18      286.68      297.87      8.77 o 
 -12   4  18      179.00      158.79      7.33 o 
 -11   4  18       76.07       59.99      5.14 o 
 -10   4  18       59.72       69.89      5.27 o 
  -9   4  18       10.82       14.20      3.85 o 
  -8   4  18      287.23      294.76      7.19 o 
  -7   4  18      490.74      500.97      8.88 o 
  -6   4  18      710.14      660.87      9.98 o 
  -5   4  18       11.97        1.61      3.18 o 
  -4   4  18      108.16      130.54      5.78 o 
  -3   4  18      156.25      152.27      6.13 o 
  -2   4  18      321.10      295.43      7.63 o 
  -1   4  18       53.23       52.24      4.01 o 
   0   4  18       33.16       43.26      4.24 o 
   1   4  18      100.38      114.18      6.42 o 
   2   4  18      154.60      119.63      9.33 o 
   3   4  18        0.04       -3.36      5.29 o 
   4   4  18      256.43      233.14     12.73 o 
   5   4  18      103.86       91.95      9.13 o 
   6   4  18      191.58      203.83     22.94 o 
   7   4  18      205.85      179.45     23.20 o 
   8   4  18      133.21       90.50     18.46 o 
   9   4  18        8.14       13.79     13.33 o 
  10   4  18       58.65       62.18     17.12 o 
  11   4  18       82.24       51.33     16.59 o 
  12   4  18        2.88        2.10     12.29 o 
 -23   5  18        3.49       18.45     11.08 o 
 -22   5  18       88.05       76.29     11.53 o 
 -21   5  18       83.17       87.89     17.87 o 
 -20   5  18       29.67       43.84      6.65 o 
 -19   5  18       42.65       48.29      6.72 o 
 -18   5  18       29.66       24.84      5.95 o 
 -17   5  18      199.90      212.34     12.36 o 
 -16   5  18       24.20       28.39      5.10 o 
 -15   5  18      174.52      187.21      9.49 o 
 -14   5  18       22.23       25.22      4.68 o 
 -13   5  18      105.52       91.65      6.17 o 
 -12   5  18       91.90      100.59      6.36 o 
 -11   5  18        3.55        3.86      3.11 o 
 -10   5  18      660.95      656.48     13.68 o 
  -9   5  18      113.06      120.12      6.58 o 
  -8   5  18      269.49      252.06      8.19 o 
  -7   5  18       15.02       17.86      4.43 o 
  -6   5  18      111.40      119.22      5.75 o 
  -5   5  18       81.07       88.69      5.20 o 
  -4   5  18      898.22      913.48     16.16 o 
  -3   5  18       12.00       12.05      3.73 o 
  -2   5  18      790.43      843.46     12.82 o 
  -1   5  18     1459.27     1433.06     17.14 o 
   0   5  18       78.29       66.37      5.64 o 
   1   5  18       15.05        8.42      5.38 o 
   2   5  18      320.62      329.68     17.62 o 
   3   5  18      168.26      182.08     14.78 o 
   4   5  18        3.02       -7.31      7.62 o 
   5   5  18      210.10      206.02     32.61 o 
   6   5  18     1274.06     1303.76     52.07 o 
   7   5  18       45.59       39.55     16.07 o 
   8   5  18       11.33       -4.65     12.49 o 
   9   5  18      347.55      295.79     29.59 o 
  10   5  18      523.54      578.67     37.45 o 
  11   5  18       13.72       17.34     15.87 o 
 -22   6  18       11.06       -2.05      8.36 o 
 -21   6  18       76.17       91.88     11.51 o 
 -20   6  18       31.03       29.02      8.34 o 
 -19   6  18        0.15        6.02      5.29 o 
 -18   6  18       29.33       43.31      6.72 o 
 -17   6  18       34.08       40.36      6.60 o 
 -16   6  18      749.82      741.98     16.99 o 
 -15   6  18      654.11      660.25     15.83 o 
 -14   6  18      537.64      565.79     13.76 o 
 -13   6  18       17.62       17.05      4.46 o 
 -12   6  18        5.71       11.30      4.17 o 
 -11   6  18       57.42       70.74      5.72 o 
 -10   6  18       57.02       57.13      5.47 o 
  -9   6  18        0.16        3.75      3.90 o 
  -8   6  18      174.36      200.82      7.42 o 
  -7   6  18       25.01       12.34      3.73 o 
  -6   6  18       66.24       70.63      5.01 o 
  -5   6  18      192.24      207.35      7.19 o 
  -4   6  18       32.89       35.98      4.80 o 
  -3   6  18        8.33       10.03      4.09 o 
  -2   6  18      358.17      355.08     10.74 o 
  -1   6  18      722.49      735.27     16.49 o 
   0   6  18       31.43       22.42      6.45 o 
   1   6  18      265.30      256.30     12.19 o 
   2   6  18       14.49       12.05      8.99 o 
   3   6  18       12.70       24.24      9.61 o 
   4   6  18      115.64      117.24     13.79 o 
   5   6  18       95.62      130.90     14.71 o 
   6   6  18      128.68      125.37     14.70 o 
   7   6  18      176.57      173.31     23.77 o 
   8   6  18        1.03      -11.40     11.80 o 
   9   6  18       83.35       76.74     18.59 o 
  10   6  18       73.06      117.93     21.99 o 
 -21   7  18        6.58       12.10     10.03 o 
 -20   7  18        4.80        5.77      9.37 o 
 -19   7  18        0.12        1.31      6.48 o 
 -18   7  18        1.05       -2.92      5.22 o 
 -17   7  18        3.44        9.60      6.37 o 
 -16   7  18        3.39       15.70      5.89 o 
 -15   7  18      115.18      102.55      8.34 o 
 -14   7  18      174.81      178.32      9.93 o 
 -13   7  18       51.16       44.25      7.06 o 
 -12   7  18       78.50       80.40      8.29 o 
 -11   7  18       97.80      101.91      7.86 o 
 -10   7  18        1.26       -3.29      5.47 o 
  -9   7  18      274.97      297.68      9.28 o 
  -8   7  18       51.00       61.65      5.77 o 
  -7   7  18      439.67      429.71     11.02 o 
  -6   7  18       72.50       78.47      6.11 o 
  -5   7  18      225.23      247.17     15.06 o 
  -4   7  18        4.86        5.36      4.75 o 
  -3   7  18      839.28      880.30     20.80 o 
  -2   7  18      445.72      460.81     14.07 o 
  -1   7  18      116.39      113.17     10.11 o 
   0   7  18      224.16      242.27     24.03 o 
   1   7  18       10.40       14.86      9.68 o 
   2   7  18        1.30       -7.32      9.35 o 
   3   7  18       28.74       31.69     12.47 o 
   4   7  18       27.02       22.83     10.48 o 
   5   7  18      187.51      214.64     18.51 o 
   6   7  18      143.71      163.33     16.68 o 
   7   7  18      152.29      145.77     22.84 o 
   8   7  18      341.28      339.85     30.48 o 
   9   7  18      219.21      256.82     28.83 o 
 -20   8  18       79.99       99.81     14.54 o 
 -19   8  18       81.70       82.16     13.52 o 
 -18   8  18        5.66        4.28      7.25 o 
 -17   8  18        7.91       10.00      7.67 o 
 -16   8  18       28.84       30.37      8.50 o 
 -15   8  18       27.89       23.70      9.67 o 
 -14   8  18      130.86      162.74     14.62 o 
 -13   8  18       51.93       47.04      6.69 o 
 -12   8  18       33.09       43.53      7.86 o 
 -11   8  18        2.15       -0.86      6.80 o 
 -10   8  18      534.00      489.62     16.21 o 
  -9   8  18        0.77        3.22      6.81 o 
  -8   8  18        3.20        8.18      6.56 o 
  -7   8  18       73.46       84.57     10.01 o 
  -6   8  18       25.38       17.69      7.25 o 
  -5   8  18        4.06        7.55      6.71 o 
  -4   8  18        8.04       14.05      5.83 o 
  -3   8  18        1.53        6.09      7.00 o 
  -2   8  18      288.36      313.53     14.88 o 
  -1   8  18      358.22      370.28     19.44 o 
   0   8  18        0.96        0.74      6.60 o 
   1   8  18      143.37      114.58     14.76 o 
   2   8  18       18.54       19.00     10.55 o 
   3   8  18     1004.20     1092.32     34.74 o 
   4   8  18       20.05       10.12     10.31 o 
   5   8  18       37.02       30.96     11.97 o 
   6   8  18       13.68       13.76     14.42 o 
   7   8  18       37.09       29.89     11.40 o 
 -17   9  18       23.66       49.90     13.32 o 
 -16   9  18        3.43       -3.01      9.57 o 
 -15   9  18        0.03       11.71      9.74 o 
 -14   9  18        3.17       -0.42     10.39 o 
 -13   9  18        7.37        6.73      7.16 o 
 -12   9  18      100.09      138.47     16.33 o 
 -11   9  18       74.44       90.32     14.11 o 
 -10   9  18       21.05       21.78     10.49 o 
  -9   9  18      175.87      139.43     16.73 o 
  -8   9  18      124.31      113.89     17.40 o 
  -7   9  18        4.48        3.82     10.44 o 
  -6   9  18        0.53        7.11      7.06 o 
  -5   9  18      234.80      276.11     15.00 o 
  -4   9  18        0.73      -13.03     11.26 o 
  -3   9  18      226.40      248.68     17.96 o 
  -2   9  18       25.97       34.33     10.88 o 
  -1   9  18       58.68       54.28     14.29 o 
   0   9  18        9.05       -2.18      8.53 o 
   1   9  18       43.34       27.68     11.43 o 
   2   9  18       18.99       10.57     10.83 o 
   3   9  18       14.97       15.37     11.21 o 
   4   9  18        3.05        8.95     12.50 o 
   5   9  18        2.31        3.71     10.20 o 
 -14  10  18        3.89        8.94     10.50 o 
 -13  10  18        3.24        1.74     14.78 o 
 -12  10  18       38.46       44.40     15.96 o 
 -11  10  18       45.54       56.76     13.26 o 
 -10  10  18        5.33       -0.68     10.16 o 
  -9  10  18       53.21       53.56     13.05 o 
  -8  10  18        8.28       -7.35     13.06 o 
  -7  10  18       27.46       25.64     17.78 o 
  -6  10  18       16.43       25.68     10.98 o 
  -5  10  18        5.22       -7.46      9.55 o 
  -4  10  18      320.14      365.49     21.81 o 
  -3  10  18       18.23       35.73     19.67 o 
  -2  10  18       94.12       93.75     23.60 o 
  -1  10  18       21.49       16.12     18.19 o 
   0  10  18       15.20       35.12     19.28 o
[truncated: 153,702 more chars]
